# Supplementary material for: A combined approach to data mining of textual and structured data to identify cancer-related targets
Source: BMC Bioinformatics. 2006 Jul 20;7:354. doi: 10.1186/1471-2105-7-354 (PMC1555615; doi:10.1186/1471-2105-7-354)
Supplement: Additional File 1 — Data mining hit list for six common cancer types. This file contains detail information about gene products identified in six tumor-tissue types. The genes are listed in six separate Excel spreadsheets by gene name, synonyms, description, UniProt accession codes, and IPA-based cellular location and family. [file 1471-2105-7-354-S1.xls]

## Sheet: prostate_375
Name	Synonym	Description	UniProt AC	Location	Family
ABCC1	ABC29, ABCC, Abcc1a, Abcc1b, Avcc1a, DKFZp781G125, GS-X, Mdrap, MRP, MRP1	ATP-binding cassette, sub-family C (CFTR/MRP), member 1	P33527	Plasma Membrane	transporter
ABCC3	1700019L09Rik, ABC31, cMOAT2, EST90757, MLP2, MOAT-D, MRP3	ATP-binding cassette, sub-family C (CFTR/MRP), member 3	O15438	Plasma Membrane	transporter
ABCG2	ABC1, ABC15, ABCP, BCRP, BCRP1, BMDP, EST157481, MRX, MXR, MXR1	ATP-binding cassette, sub-family G (WHITE), member 2	Q9UNQ0	Plasma Membrane	transporter
ACE	ACE1, CD143, DCP, DCP1, MGC26566, somatic, StsRR92	angiotensin I converting enzyme (peptidyl-dipeptidase A) 1	P22966	Plasma Membrane	peptidase
ACPP	A030005E02Rik, ACP-3, Acpp11, Lap, PACP, PAP, Ppal, RNACPP11	acid phosphatase, prostate	P15309	Extracellular Space	phosphatase
ACVR1B	6820432J04, ACTR-IB, ACVRLK4, ALK4, SKR2	activin A receptor, type IB	P36896	Plasma Membrane	kinase
ADAM9	KIAA0021, MCMP, MDC9, meltrin gamma, mKIAA0021, Mltng	a disintegrin and metalloproteinase domain 9 (meltrin gamma)	Q13443	Plasma Membrane	peptidase
ADAM10	1700031C13Rik, ALPHA SECRETASE, DISINTEGRIN-METALLOPROTEASE, HsT18717, Kuz, KUZBANIAN, MADM	a disintegrin and metalloproteinase domain 10	O14672	Plasma Membrane	peptidase
ADAM15	MDC15, METARGIDIN, tMDCVI	a disintegrin and metalloproteinase domain 15 (metargidin)	Q13444	Plasma Membrane	peptidase
ADRA1A	ADRA1C, ADRA1L1, Adrenergic Receptor alpha1a, Alpha 1a adrenergic receptor, ALPHA-1A AR, Alpha1a adrenoreceptor, [a]1a	adrenergic, alpha-1A-, receptor	P35348	Plasma Membrane	G-protein coupled receptor
ADRB1	ADRB1R, Adrenergic Receptor Beta 1, B1AR, BETA-AR, BETA1 ADRENERGIC RECEPTOR, BETA1-ADRENORECEPTOR, BETA1AR, RATB1AR, RHR	adrenergic, beta-1-, receptor	P08588	Plasma Membrane	G-protein coupled receptor
AFP	FETA, FETOPROTEIN ALPHA, HPAFP	alpha-fetoprotein	P02771	Extracellular Space	transporter
AGTR1	1810074K20Rik, AG2S, AGTR1A, AGTR1B, AI551199, Angiotensin ii 1a receptor, Angiotensin II receptor 1a, Angiotensin ii receptor type 1a, Angtr-1a, Angtr-1b, AT1, AT1A, At1a receptor, AT1AR, AT1B, AT1R, AT1RA, AT1RB, AT1RC, AT2R1, AT2R1A, AT2R1B, AT3, HAT1R, MGC37610	angiotensin II receptor, type 1	P30556	Plasma Membrane	G-protein coupled receptor
AGTR2	AT2, AT2-R, ATGR2	angiotensin II receptor, type 2	P50052	Plasma Membrane	G-protein coupled receptor
AKAP5	AKAP150, AKAP75, AKAP79, Gm258, H21, P150	A kinase (PRKA) anchor protein 5	P24588	Plasma Membrane	other
ALB	Alb-1, Alb1, ALBUMIN, Albumin 1, Albza, DKFZp779N1935, PRO0883, PRO1341, SA, SERUM ALBUMIN	albumin	P02768	Extracellular Space	transporter
ALCAM	AI853494, BEN, CD166, DM-GRASP, HB2, HCA, MEMD, MGC27910, MGC71733, MuSC, SALCAM, SC1	activated leukocyte cell adhesion molecule	Q13740	Plasma Membrane	other
ALOX12	12-lipoxygenase, 12-LO, 12-LOX, 12/15-Lox, 12S LIPOXYGENASE, 9930022G08Rik, Alox12p, LOG12, P-12LO	arachidonate 12-lipoxygenase	P18054	Cytoplasm	enzyme
ALOX15	12-Lipoxygenase, 12-LO, 12-LOX, 12/15 lo, 15-LIPOXYGENASE, 15-LO-1, 15-LOX-1, Alox12, Alox12l, L-12LO	arachidonate 15-lipoxygenase	P16050	Cytoplasm	enzyme
AMH	MIF, MIS	anti-Mullerian hormone	P03971	Extracellular Space	growth factor
ANPEP	AMINOPEPTIDASE N, APM, APN, CD13, gp150, Kidney Aminopeptidase M, LAP1, p150, PEPN	alanyl (membrane) aminopeptidase (aminopeptidase N, aminopeptidase M, microsomal aminopeptidase, CD13, p150)	P15144	Plasma Membrane	peptidase
ANXA2	ANNEXIN II, ANNEXIN2, ANX2, ANX2L4, CAL1H, Calpactin-1 heavy chain, LIP2, LIPOCORTIN2, LPC2, LPC2D, P36, PAP-IV	annexin A2	P07355	Plasma Membrane	other
ARRB1	1200006I17Rik, ARB1, ARR1, ARRESTIN BETA 1, BARRES, Beta1 Arrestin, G430100A01Rik	arrestin, beta 1	P49407	Cytoplasm	other
AXL	ARK, Tyro7, UFO	AXL receptor tyrosine kinase	P30530	Plasma Membrane	kinase
BAK1	BAK, BCL2L7, CDN1, MGC108627, N-Bak, N-BAK1	BCL2-antagonist/killer 1	Q16611	Cytoplasm	other
BAX	Bax zeta, Bcl2-associated X protein	BCL2-associated X protein	Q07812	Cytoplasm	other
BCL2	BCL-2B, BCL2 ALPHA, BCL2 BETA, Bcl2-2beta, C430015F12Rik, CED9, D630044D05Rik, D830018M01Rik, Ks-bcl-2, ORF16	B-cell CLL/lymphoma 2	P10415	Cytoplasm	other
BCL2L1	Bcl-X beta, BCL-XL, BCL-XL/S, BCL-XS, BCL2L, BCLX, MGC113803, MGC99998	BCL2-like 1	Q07817	Cytoplasm	other
BCL2L11	BAM, Bcl-xl, bcl2l11 biml isoform, bcl2l11 bims isoform, BIM, BIM GAMMA, BIMABCD, BIMACD, BIMAD, BIMEL, BIML, BIMS, BOD, BODL, LOC150819	BCL2-like 11 (apoptosis facilitator)	O43521	Cytoplasm	other
BDKRB1	B1BKR, B1R, Bdkrb, BKB1R, BKR1, BRADYB1, BRADYKININ B1 RECEPTOR, BRADYKININ RECEPTOR B1, Kinin B1 Receptor	bradykinin receptor B1	P46663	Plasma Membrane	G-protein coupled receptor
BDKRB2	B(2), B2, B2 RECEPTOR, B2BKR, B2BRA, B2R, BK-2, BK2R, Bkb2, BKR2, BRADYKININ RECEPTOR B2, BRB2, DKFZp686O088, KININ B2 RECEPTOR	bradykinin receptor B2	P30411	Plasma Membrane	G-protein coupled receptor
BIK	BBC1, Biklk, BIP1, BLK, BP4, NBK	BCL2-interacting killer (apoptosis-inducing)	Q13323	Cytoplasm	other
BMP2	BMP2A, BONE MORPHOGENIC PROTEIN 2	bone morphogenetic protein 2	P12643	Extracellular Space	growth factor
BMP4	BMP2B, BMP2B1, BOMPR4A, ZYME	bone morphogenetic protein 4	P12644	Extracellular Space	growth factor
BNIP3	MGC93043, NIP3	BCL2/adenovirus E1B 19kDa interacting protein 3	Q12983	Cytoplasm	other
BRCA2	/sup, AW045498, BRCA2A, DELTA12 BRCA2, FACD, FAD, FAD1, FANCB, FANCD, FANCD1, m1Uwm, RAB163, sup	breast cancer 2, early onset	P51587	Nucleus	transcription regulator
BTC	BETACELLULIN	betacellulin	P35070	Extracellular Space	growth factor
CA9	CAIX, Car9, MN, MN/CA9	carbonic anhydrase IX	Q16790	Nucleus	enzyme
CACNA1G	a1G, alpha-1G, Ca(V)T.1, CALCIUM CHANNEL ALPHA 1G, CaV3.1, Cav3.1d, LVA VOCC ALPHA1G, mKIAA1123, NBR13, [a]1G	calcium channel, voltage-dependent, alpha 1G subunit	O43497	Plasma Membrane	ion channel
CALCRL	CGRP type 1 receptor, CGRP-R1, CGRPR, CLR, CRLR, RATCRLR, RNCLR	calcitonin receptor-like	Q16602	Plasma Membrane	G-protein coupled receptor
CANX	1110069N15Rik, CALNEXIN, CNX, D11Ertd153e, IP90	calnexin	P27824	Cytoplasm	other
CAV1	CAV, CAVEOLIN, CAVEOLIN-1, MSTP085, VIP21	caveolin 1, caveolae protein, 22kDa	Q03135	Plasma Membrane	other
CCL2	AI323594, GDCF-2, GDCF-2 HC11, HC11, HSMCR30, Immediate Early Serum Responsive JE Gene, JE, MCAF, MCP-1, MGC9434, PDGF-inducible gene, SCYA2, Sigje, SMC-CF	chemokine (C-C motif) ligand 2	P13500	Extracellular Space	cytokine
CCL5	D17S136E, MGC17164, MuRantes, RANTES, SCYA5, SISd, TCP228	chemokine (C-C motif) ligand 5	P13501	Extracellular Space	cytokine
CCL26	EOTAXIN-3, IMAC, MIP-4a, MIP-4alpha, SCYA26, TSC-1	chemokine (C-C motif) ligand 26	Q9Y258	Extracellular Space	cytokine
CD2	CD2R, Erythrocyte receptor, LFA-2, LFA-3 receptor, LFA3R, Ly-37, OX-34, SRBC, T11	CD2 antigen (p50), sheep red blood cell receptor	P06729	Plasma Membrane	transmembrane receptor
CD4	CD4 ANTIGEN, CD4 Receptor, CD4mut, L3T4, Ly-4, p55, W3/25	CD4 antigen (p55)	P01730	Plasma Membrane	transmembrane receptor
CD9	BA2, CD9 ANTIGEN, DRAP-27, GIG2, MIC3, MRP-1, P24	CD9 antigen (p24)	P21926	Plasma Membrane	other
CD22	A530093D23, Cd22-beta, Lyb-8, SIGLEC-2	CD22 antigen	P20273	Plasma Membrane	other
CD24	CD24A, Heat stable antigen, HSA, Ly-52, MGC93641	CD24 antigen (small cell lung carcinoma cluster 4 antigen)	P25063	Plasma Membrane	other
CD38	ADP-ribosyl cyclase, CD38 ANTIGEN, Cd38-rs1, NAD+ glycohydrolase, T10	CD38 antigen (p45)	P28907	Plasma Membrane	enzyme
CD40	Bp50, CD40L, CD40L RECEPTOR, CDW40, GP39, HIGM1, IGM, IMD3, MGC9013, p50, T-BAM, TNFRSF5, TRAP	CD40 antigen (TNF receptor superfamily member 5)	P25942	Plasma Membrane	transmembrane receptor
CD44	AW121933, CD44 Antigen, CD44A, CD44E, CD44R, CD44S, CD44V, CD44V7, CDW44, ECMR-III, Epican, HERMES, Hermes antigen, IN, LHR, Ly-24, MC56, MDU2, MDU3, METAA, MGC10468, MIC4, MUTCH-I, Pgp-1, RHAMM	CD44 antigen (homing function and Indian blood group system)	P16070	Plasma Membrane	other
CD47	9130415E20Rik, AA407862, B430305P08Rik, CD47 ANTIGEN, CDw149, IAP, IAP4, Itgp, Locuslink 71587, MER6, MGC93490, OA3	CD47 antigen (Rh-related antigen, integrin-associated signal transducer)	Q08722	Plasma Membrane	other
CD59	Cd59a, Cd59b, MGC2354, MIC11, MIN1, MIN2, MIN3, MSK21, PROTECTIN	CD59 antigen p18-20 (antigen identified by monoclonal antibodies 16.3A5, EJ16, EJ30, EL32 and G344)	P13987	Plasma Membrane	other
CD80	B7, B7-1, B7.1, Cd28l, CD28LG, CD28LG1, CD80 Antigen, LAB7, Ly-53, MIC17, TS/A-1	CD80 antigen (CD28 antigen ligand 1, B7-1 antigen)	P33681	Plasma Membrane	transmembrane receptor
CD81	S5.7, TAPA1	CD81 antigen (target of antiproliferative antibody 1)	P60033	Plasma Membrane	other
CD82	4F9, C33, C33 antigen, GR15, IA4, KAI1, Kangai1, R2, SAR2, ST6	CD82 antigen	P27701	Plasma Membrane	other
CD86	B7, B7-2, B70, Cd28l2, CD28LG2, CD86 ANTIGEN, CLS1, LAB72, Ly-58, MB7, MGC34413, TS/A-2	CD86 antigen (CD28 antigen ligand 2, B7-2 antigen)	P42081	Plasma Membrane	transmembrane receptor
CD151	GP27, p27, PETA-3, SFA-1	CD151 antigen	P48509	Plasma Membrane	other
CD40LG	CD154, CD40 LIGAND, CD40L, GP39, hCD40L, HIGM1, IGM, IMD3, Ly-62, T-BAM, TNFSF5, TRAP	CD40 ligand (TNF superfamily, member 5, hyper-IgM syndrome)	P29965	Extracellular Space	cytokine
CDC42	CDC42HS, CELLULAR GROWTH REGULATING PROTEIN, G25K	cell division cycle 42 (GTP binding protein, 25kDa)	P50290	Cytoplasm	enzyme
CDH1	Arc-1, Cadherin 1, CDHE, CSEIL, E-CADHERIN, E-CADHERIN 120 KDA, ECAD, LCAM, Um, UVO, uvomorulin	cadherin 1, type 1, E-cadherin (epithelial)	P12830	Plasma Membrane	other
CDH2	CDHN, N-CADHERIN, NCAD	cadherin 2, type 1, N-cadherin (neuronal)	P19022	Plasma Membrane	other
CDH3	Cadp, CDHP, HJMD, P-CADHERIN, PCAD	cadherin 3, type 1, P-cadherin (placental)	P22223	Plasma Membrane	other
CDH5	7B4, AA408225, CADHERIN5, CD144, Ve Cad2, VE-Cad, VE-CADHERIN, VEC	cadherin 5, type 2, VE-cadherin (vascular epithelium)	P33151	Plasma Membrane	other
CEACAM1	bb-1, BGP, BGP1, BGPa, Bgpd, BGPI, BGPR, C-CAM, C-CAM1, CD66, CD66A, Cea-1, Cea-7, CEACAM1-3S, CEACAM1-4L, ECTO ATPASE, HV2, mCEA1, Mhv-1, MHVR, mmCGM1, mmCGM1a, mmCGM2, Pp120	carcinoembryonic antigen-related cell adhesion molecule 1 (biliary glycoprotein)	P13688	Plasma Membrane	transmembrane receptor
CGA	aGSU, Alpha, ALPHA GONADOTROPIN, ALPHA GSU, alphaSU, CG-ALPHA, Common alpha, FSH ALPHA, FSHA, GLYCOPROTEIN HORMONE ALPHA SUBUNIT, Gonadotropin, Gonadotropin Alpha, Gonadotropin alpha subunit, GPHa, GPHA1, GPHALPHA, HCG, HCG ALPHA, Lh Alpha, LH AND FSH COMMON ALPHA SUBUNIT, LHA, MGC107283, Pituitary Glycoprotein Hormone alpha subunit, TSH ALPHA, TSHA	glycoprotein hormones, alpha polypeptide	P01215	Extracellular Space	other
CLN3	AI323623, BTS, MGC94583	ceroid-lipofuscinosis, neuronal 3, juvenile (Batten, Spielmeyer-Vogt disease)	Q13286	Cytoplasm	other
CLU	APOJ, APOLIPOPROTEIN J, CLI, CLUSTERIN, COMPLEMENT CYTOLYSIS INHIBITOR, D14Ucla3, Gp80, MGC24903, RATTRPM2B, SGP-2, SP-40, Sugp-2, Sulfated glycoprotein 2, TRMP2, TRPM-2, TRPM2B, Trpmb	clusterin (complement lysis inhibitor, SP-40,40, sulfated glycoprotein 2, testosterone-repressed prostate message 2, apolipoprotein J)	P10909	Extracellular Space	other
CNR1	CANN6, Cannabinoid Receptor, CB-R, CB1, CB1A, CB1K5, CNR, SKR6R	cannabinoid receptor 1 (brain)	P21554	Plasma Membrane	G-protein coupled receptor
COL18A1	COLLAGEN TYPE XVIII, Collagen type xviii alpha1, ENDOSTATIN, KNO	collagen, type XVIII, alpha 1	P39060	Extracellular Space	other
COL1A1	aa 694-711, ALPHA 1(I) COLLAGEN, Alpha1 type i collagen, Alpha1 Type I Procollagen, Alpha1-1 Collagen, COL1, Cola-1, COLIA1, Collagen alpha1, COLLAGEN ALPHA1(I), COLLAGEN I ALPHA1, COLLAGEN TYPE I ALPHA 1, COLLAGEN TYPE I PRO ALPHA 1, Collagen Type1 Alpha1, Mov-13, OI4, PREPRO COLLAGEN ALPHA1(I), Procollagen alpha 1(i), Procollagen alpha1 (1), Procollagen alpha1 type I, Type I (alpha 1) procollag…	collagen, type I, alpha 1	P02452	Extracellular Space	other
COL4A3	alpha3(IV), Collagen Type IV alpha3, Goodpasture antigen, TUMSTATIN, [a]3(IV)	collagen, type IV, alpha 3 (Goodpasture antigen)	Q01955	Extracellular Space	other
CRH	CRF, Crf2, Crf4, Crh-41, Gm1347	corticotropin releasing hormone	P06850	Extracellular Space	other
CSF2	Csfgm, GM-CSF, NIF	colony stimulating factor 2 (granulocyte-macrophage)	P04141	Extracellular Space	cytokine
CSF3	CSFG, G-CSF, MGC45931	colony stimulating factor 3 (granulocyte)	P09919	Extracellular Space	cytokine
CSF1R	C-FMS, CD115, CSF1 RECEPTOR, Csfmr, CSFR, FIM2, FMS, M-CSFR, MCSF RECEPTOR, Mcsf1r, RECEPTOR FOR CSF1, RTK	colony stimulating factor 1 receptor, formerly McDonough feline sarcoma viral (v-fms) oncogene homolog	P07333	Plasma Membrane	kinase
CSF2RA	CD116, CDw116, CSF2R, CSF2RAX, CSF2RAY, CSF2RX, CSF2RY, Csfgmra, GM-CSF RECEPTOR ALPHA, GM-CSF-Ra, GM-CSFR, GM-CSFR ALPHA, GM-R ALPHA, GMR, MEMBRANE-BOUND GMR, MGC3848, MGC4838, MGMR ALPHA, SGMR ALPHA	colony stimulating factor 2 receptor, alpha, low-affinity (granulocyte-macrophage)	P15509	Plasma Membrane	transmembrane receptor
CSPG2	5430420N07Rik, 9430051N09, CHONDROITIN SULFATE PROTEOGLYCAN, DKFZp686K06110, hdf, NG2, PG-M(V0), PG-M(V1), VERSICAN, Versican V1, Versican V2	chondroitin sulfate proteoglycan 2 (versican)	P13611	Extracellular Space	other
CTGF	AMPHIROGULIN, CCN2, CTGRP, Fisp12, Hcs24, IGFBP-RP2, IGFBP8, MGC102839, NOV2	connective tissue growth factor	P29279	Extracellular Space	growth factor
CTNNB1	Armadillo, BETA-CATENIN, CATENIN BETA, CATNB, CTNNB	catenin (cadherin-associated protein), beta 1, 88kDa	P35222	Nucleus	transcription regulator
CTSD	CATD, CATHEPSIN D, CD, CPSD, LOC196214, MGC2311	cathepsin D (lysosomal aspartyl protease)	P07339	Cytoplasm	peptidase
CX3CL1	AB030188, ABCD-3, C3Xkine, CX3C, CX3CL, CX3CR1, CXC3, CXC3 CHEMOKINE PRECURSOR, CXC3C, D8Bwg0439e, FK, FKN, FRACTALKINE, NEUROTACTIN, NTN, NTT, SCYD1	chemokine (C-X3-C motif) ligand 1	P78423	Extracellular Space	cytokine
CXADR	2610206D03Rik, AU016810, CAR, CAR VIRUS RECEPTOR, Car1, Car2, CAR2/7, CAR3/7, CAR4/7, COXSACKIE VIRUS AND ADENOVIRUS RECEPTOR, HCAR, MCAR, MGC109536	coxsackie virus and adenovirus receptor	P78310	Plasma Membrane	G-protein coupled receptor
CXCL12	chemokine, hIRH, PBSF, PBSF/SDF-1, SCYB12, SDF-1, SDF-1A, SDF1 ALPHA, SDF1B, stromal cell-derived factor 1, TLSF, TLSF-a, TLSF-b, TPAR1	chemokine (C-X-C motif) ligand 12 (stromal cell-derived factor 1)	P48061	Extracellular Space	cytokine
CXCR4	Ccr4, CD184, Cmkar4, D2S201E, FB22, FUSIN, HM89, HSY3RR, LAP3, LCR1, LESTR, Leukocyte 7 transmembrane receptor, MGC108696, NPY3R, NPYR, NPYRL, NPYY3R, PB-CKR, PBSF/SDF-1, WHIM	chemokine (C-X-C motif) receptor 4	P61073	Plasma Membrane	G-protein coupled receptor
CYP17A1	17 alpha-hydroxylase, C17, CPT7, CYP17, CYPXVII, p450 17ALPHA, p450 17alpha hydroxylase, P450C17, S17AH	cytochrome P450, family 17, subfamily A, polypeptide 1	P05093	Cytoplasm	enzyme
CYR61	CCN1, GIG1, IGFBP10, MGC93040	cysteine-rich, angiogenic inducer, 61	O00622	Extracellular Space	other
DAF	CD55, CR, Daf a GPI, Daf-GPI, Daf1, Decay accelerating factor-1, GPI-DAF, TC	decay accelerating factor for complement (CD55, Cromer blood group system)	P08174	Plasma Membrane	other
DAG1	156DAG, A3a, AGRNR, ALPHA DG, ALPHA DYSTROGLYCAN, BETA DYSTROGLYCAN, D9Wsu13e, DAG, DG, Dystroglycan, Dystrophin-associated glycoprotein-1	dystroglycan 1 (dystrophin-associated glycoprotein 1)	Q14118	Plasma Membrane	transmembrane receptor
DCN	Bone proteoglycan II, DC, DECORIN, DSPG2, MGC94682, PG40, PGII, PGS2, SLRR1B	decorin	P07585	Extracellular Space	other
DCT	DT, slaty, slt, TRP-2, TYRP2	dopachrome tautomerase (dopachrome delta-isomerase, tyrosine-related protein 2)	P40126	Cytoplasm	enzyme
DDR1	6030432F18, CAK, CD167, CD167a, CD167a antigen, DDR, Drd1, EDDR1, MCK10, NEP, NTRK4, PTK3, PTK3A, PTK3D, RTK6, TRKE, Tyrosine kinase DDR	discoidin domain receptor family, member 1	Q08345	Plasma Membrane	kinase
DKK3	p29, REIC	dickkopf homolog 3 (Xenopus laevis)	Q9UBP4	Extracellular Space	other
DNASE1	DNASEI, DNL1, DRNI, FLJ38093, MGC108543	deoxyribonuclease I	P24855	Extracellular Space	enzyme
DPP4	ADABP, ADCP2, CD26, DPPIV, THAM, TP103	dipeptidylpeptidase 4 (CD26, adenosine deaminase complexing protein 2)	P27487	Plasma Membrane	peptidase
DRD2	D2, D2 dopamine receptor, D2DR, D2L, D2R, D2S, DOPAMINE D2 RECEPTOR, Dr2, Drd2l	dopamine receptor D2	P14416	Plasma Membrane	G-protein coupled receptor
EDG2	5031439C20, clone 4.9, Gpcr26, Kdt2, LPA receptor 1, LPA1, LPA1 RECEPTOR, LPA2, LPAR1, MGC105279, MGC29102, Mrec1.3, rec.1.3, vzg-1	endothelial differentiation, lysophosphatidic acid G-protein-coupled receptor, 2	Q92633	Plasma Membrane	G-protein coupled receptor
EDG4	IPA2, LPA receptor 2, LPA2, LPA2 RECEPTOR, LPAR2	endothelial differentiation, lysophosphatidic acid G-protein-coupled receptor, 4	Q9HBW0	Plasma Membrane	G-protein coupled receptor
EDN1	BIG ENDOTHELIN1, ENDOTHELIN-1, ET-1, preproET	endothelin 1	P05305	Extracellular Space	other
EDN3	ET3, ls, MGC15067, MGC61498	endothelin 3	P14138	Extracellular Space	other
EFNA1	B61, ECKLG, EFL-1, EPGL1, EPHRIN A1, Epl1, EPLG1, LERK-1, TNFAIP4	ephrin-A1	P20827	Plasma Membrane	other
EFNA5	AF1, AL-1, EFL-5, EPHRIN-A5, Epl7, EPLG7, LERK-7, RAGS	ephrin-A5	P52803	Plasma Membrane	kinase
EGF	URG	epidermal growth factor (beta-urogastrone)	P01133	Extracellular Space	growth factor
EGFR	EGF RECEPTOR, EGFRec, ER2, ERBB, ERBB1, Errp, HER1, mENA, wa-2, Wa5	epidermal growth factor receptor (erythroblastic leukemia viral (v-erb-b) oncogene homolog, avian)	P00533	Plasma Membrane	kinase
ELK1	ELK, p62TCF, TCF/ELK	ELK1, member of ETS oncogene family	P19419	Nucleus	transcription regulator
ENG	CD105, END, ENDOGLIN, HHT1, ORW, ORW1, S-endoglin	endoglin (Osler-Rendu-Weber syndrome 1)	P17813	Plasma Membrane	other
EPHA2	ECK, ECKR, Myk2, Sek-2	EPH receptor A2	P29317	Plasma Membrane	kinase
EPO	EP, ERYTHROPOIETIN	erythropoietin	P01588	Extracellular Space	cytokine
EPOR	EP-R, ERYTHROPOIETIN RECEPTOR, MGC108723	erythropoietin receptor	P19235	Plasma Membrane	transmembrane receptor
ERBB2	C-ERBB2, c-neu, EGFR2, ERBB2 RECEPTOR, HER-2, HER2/NEU, mKIAA3023, NEU, NGL, p185erbb2, p185HER2, P185NEU, TKR1	v-erb-b2 erythroblastic leukemia viral oncogene homolog 2, neuro/glioblastoma derived oncogene homolog (avian)	P04626	Plasma Membrane	kinase
ERBB3	C-ERBB3, erbB3-S, ERBB3R, HER3, MDA-BF-1, MGC88033, p180-ErbB3, p45-sErbB3, p85-sErbB3	v-erb-b2 erythroblastic leukemia viral oncogene homolog 3 (avian)	P21860	Plasma Membrane	kinase
ERBB4	HER4	v-erb-a erythroblastic leukemia viral oncogene homolog 4 (avian)	Q15303	Plasma Membrane	kinase
ESR1	Alpha estrogen receptor, DKFZp686N23123, E/F ER ALPHA, ER, Er alpha (46 kDa isoform), ER66, ERA, ERALPHA, ER[a], ESR, ESRA, ESTR, ESTRA, ESTROGEN RECEPTOR ALPHA, ESTROGEN RECEPTOR1, major ORF, NR3A1, RNESTROR, TERP-1	estrogen receptor 1	P03372	Nucleus	ligand-dependent nuclear receptor
EXT1	EXT	exostoses (multiple) 1	Q16394	Cytoplasm	enzyme
F2R	ALPHA THROMBIN RECEPTOR, CF2R, HTR, MGC28086, MGC93622, PAR1, ThR, THROMBIN RECEPTOR, ThrR, TR, TRGPC, TRP	coagulation factor II (thrombin) receptor	P25116	Plasma Membrane	G-protein coupled receptor
F2RL1	Gpcr11, GPR11, PAR-2	coagulation factor II (thrombin) receptor-like 1	P55085	Plasma Membrane	G-protein coupled receptor
FAS	ALPS1A, APO-1, Apo-1 Fas, APT1, CD95, FAS RECEPTOR, FAS1, FASR, FASTM, Lpr, RGD:619831, TNFR6, TNFRSF6	Fas (TNF receptor superfamily, member 6)	P25445	Plasma Membrane	transmembrane receptor
FASLG	APT1LG1, CD178, CD95L, FAS-L, FAS-LIGAND, Fasl, GLD, mFasL, TNFSF6	Fas ligand (TNF superfamily, member 6)	P48023	Extracellular Space	cytokine
FCER2	CD23, CD23A, CD23B, FCE2, Fcer2a, IGEBF, Ly-42, MGC93219, sCD23	Fc fragment of IgE, low affinity II, receptor for (CD23A)	P06734	Plasma Membrane	other
FGF1	ACIDIC FGF, AFGF, Dffrx, ECGF, ECGF-beta, ECGFA, ECGFB, Fam, FGF-alpha, FGFA, GLIO703, HBGF-1, HEPARIN BINDING ECGF, p40 SYT1	fibroblast growth factor 1 (acidic)	P05230	Extracellular Space	growth factor
FGF2	BASIC FIBROBLAST GROWTH FACTOR, BFGF, BFGF 22 KD, bFGF-2, FGF2 22, FGF2 22.5, FGF2 24, FGFB, HBGH-2, HMW FGF2	fibroblast growth factor 2 (basic)	P09038	Extracellular Space	growth factor
FGF4	Fgfk, HBGF-4, HST, HST-1, HSTF1, K-FGF, KS3	fibroblast growth factor 4 (heparin secretory transforming protein 1, Kaposi sarcoma oncogene)	P08620	Extracellular Space	growth factor
FGF6	HBGF-6, HST2	fibroblast growth factor 6	P10767	Extracellular Space	growth factor
FGF7	HBGF-7, keratinocyte growth factor, KGF	fibroblast growth factor 7 (keratinocyte growth factor)	P21781	Extracellular Space	growth factor
FGF8	AIGF, HBGF-8	fibroblast growth factor 8 (androgen-induced)	P55075	Extracellular Space	growth factor
FGF10		fibroblast growth factor 10	O15520	Extracellular Space	growth factor
FGFR1	BFGFR, C-FGR, CEK, FGF1 RECEPTOR, FGFR1-IIIC, Fgfr1c, FLG, Flk2, FLT2, H2, H3, H4, H5, KAL2, N-SAM	fibroblast growth factor receptor 1 (fms-related tyrosine kinase 2, Pfeiffer syndrome)	P11362	Plasma Membrane	kinase
FGFR2	BEK, BFR-1, CEK3, CFD1, ECT1, Fgfr-7, FGFR2-IIIB, Fgfr2b, JWS, K-SAM, KGFR, KGFRTr, MGC102519, TK14, TK25	fibroblast growth factor receptor 2 (bacteria-expressed kinase, keratinocyte growth factor receptor, craniofacial dysostosis 1, Crouzon syndrome, Pfeiffer syndrome, Jackson-Weiss syndrome)	P21802	Plasma Membrane	kinase
FGFR3	ACH, CEK2, Fgfr3 iiib, HBGFR, HSFGFR3EX, JTK4	fibroblast growth factor receptor 3 (achondroplasia, thanatophoric dwarfism)	P22607	Plasma Membrane	kinase
FGFR4	JTK2, MGC20292, TKF	fibroblast growth factor receptor 4	P22455	Plasma Membrane	kinase
FIGF	C-FOS-INDUCED GROWTH FACTOR, VASCULAR ENDOTHELIAL GROWTH FACTOR D, VEGF-D	c-fos induced growth factor (vascular endothelial growth factor D)	O43915	Extracellular Space	growth factor
FLT1	FLT, sFlt1, VEGFR-1	fms-related tyrosine kinase 1 (vascular endothelial growth factor/vascular permeability factor receptor)	P17948	Plasma Membrane	kinase
FLT4	AI323512, Chy, FLT41, PCL, VEGFR-3	fms-related tyrosine kinase 4	P35916	Plasma Membrane	kinase
FLT3LG	FL, FLT3 LIGAND, FLT3L, FMS-RELATED TYROSINE KINASE 3 LIGAND, Ly72L	fms-related tyrosine kinase 3 ligand	P49771	Extracellular Space	cytokine
FN1	cFn, CIG, DKFZp686F10164, DKFZp686H0342, DKFZp686O13149, E330027I09, FIBNEC, FIBRONECTIN, FIBRONECTIN 1, Fibronectin i, FINC, FN, LETS, MSF	fibronectin 1	P02751	Plasma Membrane	enzyme
FOLH1	FGCP, FOLH, GCP2, GCPII, mGCP, mopsm, Naalad, NAALAD1, NAALAdase, NAALADase I, PSM, PSMA	folate hydrolase (prostate-specific membrane antigen) 1	Q04609	Plasma Membrane	peptidase
FRAP1	2610315D21Rik, Flat, Flat-Top, FRAP, FRAP2, FRB, MTOR, RAFT1, RAPT1	FK506 binding protein 12-rapamycin associated protein 1	P42345	Nucleus	kinase
FRS2	4732458E18, C330018A15Rik, FRS2 ALPHA, FRS2A, SNT, SNT-1	fibroblast growth factor receptor substrate 2	Q8WU20	Plasma Membrane	other
FST	FOL1, FOLLISTATIN, Follistatin 288, FS, fs315, Fst-288, RATFOL1	follistatin	P19883	Extracellular Space	other
FUT1	Futa, H, HH, HSC	fucosyltransferase 1 (galactoside 2-alpha-L-fucosyltransferase)	P19526	Cytoplasm	enzyme
FZD7	FZ7, FZE3	frizzled homolog 7 (Drosophila)	O75084	Plasma Membrane	G-protein coupled receptor
GAS6	AXLLG, AXSF, DKFZp666G247, GROWTH ARREST-SPECIFIC	growth arrest-specific 6	Q14393	Extracellular Space	other
GDF15	MIC-1, NAG-1, PDF, PLAB, Placental TGF-beta, PROSTATE DIFFERENTIATION FACTOR, PTGF BETA, PTGFB, SBF	growth differentiation factor 15	Q99988	Extracellular Space	growth factor
GFRA1	GDNFR, Gdnfr alpha, GDNFRA, GFR-ALPHA-1, GRFA1, MGC23045, Ret, RET1L, RETL1, TRNR1	GDNF family receptor alpha 1	P56159	Plasma Membrane	transmembrane receptor
GH1	GH, GH-N, GROWTH HORMONE, HGH, hGH-N, Pgh, RNGHGP	growth hormone 1	P01241	Extracellular Space	cytokine
GHR	GHBP, GHR/BP	growth hormone receptor	P10912	Plasma Membrane	transmembrane receptor
GHRH	GHRF, GRF, Grh	growth hormone releasing hormone	P01286	Extracellular Space	other
GHRL	2210006E23Rik, des-octanoyl ghrelin, GHRELIN, m46, MTLRP, MTLRPAP	ghrelin precursor	Q9UBU3	Extracellular Space	growth factor
GJA1	CNX43, CONNEXIN43, CX43, Cx43alpha1, DFNB38, GJAL, MGC93610, ODD, ODDD, ODOD, SDTY3	gap junction protein, alpha 1, 43kDa (connexin 43)	P17302	Plasma Membrane	transporter
GJB1	CMTX, CMTX1, Cnx32, CONNEXIN-32, CX32, MGC6217	gap junction protein, beta 1, 32kDa (connexin 32, Charcot-Marie-Tooth neuropathy, X-linked)	P08034	Plasma Membrane	transporter
GLP1R	Glip, RATGL1RCP, Rip	glucagon-like peptide 1 receptor	P43220	Plasma Membrane	G-protein coupled receptor
GNA12	ALPHA SUBUNIT OF THE G12 FAMILY OF HETEROTRIMERIC G PROTEINS, FLJ21929, G ALPHA 12, G PROTEIN ALPHA 12, MGC99644, NNX3, RMP	guanine nucleotide binding protein (G protein) alpha 12	Q03113	Plasma Membrane	enzyme
GNRH1	GNRH, GNRH I, Gnrh2, GNRHA, Gonadotropin, Gonadotropin releasing hormone, GRH, hpg, LHRH, LNRH, RGNRHG1	gonadotropin-releasing hormone 1 (luteinizing-releasing hormone)	P01148	Extracellular Space	other
GSN	DKFZp313L0718, GELSOLIN, MGC28083, MGC95032	gelsolin (amyloidosis, Finnish type)	P06396	Extracellular Space	other
HAS2	Hyaluronan synthase homolog	hyaluronan synthase 2	Q92819	Plasma Membrane	enzyme
HAS3		hyaluronan synthase 3	O00219	Plasma Membrane	enzyme
HBEGF	DT Receptor, DTR, DTS, GFHB, HEGFL, Heparin binding epidermal growth factor-like growth factor, Heparin-binding EGF-like growth factor, MGC107656	heparin-binding EGF-like growth factor	Q99075	Extracellular Space	growth factor
HLA-A	A-28, Aw-24, Aw-33, Aw-34, Aw-66, Aw-68, Aw-69, Aw-74, Aw-80, H-2K, H2-K1, HLA A2, HLA A2.1, HLA-A1, major histocompatibility complex, class I, A, MHC I	major histocompatibility complex, class I, A	P30443	Plasma Membrane	transmembrane receptor
HPN	HEPSIN, TMPRSS1	hepsin (transmembrane protease, serine 1)	P05981	Plasma Membrane	peptidase
HRAS	C-H-RAS, C-HA-RAS, C-HA-RAS-1, HA-RAS, Harvey-ras, HRAS1, K-ras, Kras2, N-ras, RAS, RAS HA, RASH1, V-H-RAS	v-Ha-ras Harvey rat sarcoma viral oncogene homolog	P01112	Plasma Membrane	enzyme
HRG	D16JH2, D18020, DKFZp779H1622, Histidine-rich glycoprotein, HPRG, HRG BETA-1, HRGP	histidine-rich glycoprotein	P04196	Extracellular Space	other
HSD11B1	11 BETA HSD, 11-BETA HSD-1, 11-DH, HDL, HSD11, HSD11B, HSD11L, Hsdrla, MGC13539	hydroxysteroid (11-beta) dehydrogenase 1	P28845	Cytoplasm	enzyme
ICAM1	BB2, CD54, ICAM, Ly-47, MALA-2, Melanoma Progression Associated Antigen, MGC6195, P3.58	intercellular adhesion molecule 1 (CD54), human rhinovirus receptor	P05362	Plasma Membrane	transmembrane receptor
IER3	cI-3, DIF-2, GLY96, IEX-1, IEX-1L, IEX-1S, Ler3, PRG1	immediate early response 3	P46695	Cytoplasm	other
IFNG	IFG, IFI, IFN-GAMMA, IFNG2, INTERFERON GAMMA	interferon, gamma	P01579	Extracellular Space	cytokine
IGF1	C730016P09Rik, des(1-3)IGF-I, Des-(1-3)-igf1, IGFI, Preproinsulin-like growth factor ia	insulin-like growth factor 1 (somatomedin C)	P01343	Extracellular Space	growth factor
IGF2	IFG2, IGF-II, M6pr, Mpr, Peg2, RNIGF2, somatomedin A	insulin-like growth factor 2 (somatomedin A)	P01344	Extracellular Space	growth factor
IGF1R	CD221, Igf-i receptor alpha, IGF-I RECEPTOR BETA, IGF-IR, Igf-ir alpha, Igf-ir beta, IGF1 RECEPTOR, IGF1R ALPHA, IGF1R BETA, Igf1r beta isoform, IGFIRC, Igfr, IGFR1, JTK13, LOC51049, NM1	insulin-like growth factor 1 receptor	P08069	Plasma Membrane	kinase
IGF2R	AI661837, CD222, Ci M6pr, CI-MPR, Igf-II/mpr, Igfr2, M6P-R, M6P/IGF2R, MANNOSE-6-PHOSPHATE RECEPTOR, Mpr, MPR300, MPRI, TYPE 2 IGF RECEPTOR, Type 2 insulin-like growth factor receptor	insulin-like growth factor 2 receptor	P11717	Plasma Membrane	transmembrane receptor
IGFBP1	AFBP, hIGFBP-1, IBP1, IGF-BP25, IGFBA, IGFBP-RP1, PP12	insulin-like growth factor binding protein 1	P08833	Extracellular Space	other
IGFBP2	IBP2, IGF-BP53, ILGFBPA	insulin-like growth factor binding protein 2, 36kDa	P18065	Extracellular Space	other
IGFBP3	BP-53, IBP3, IGBP3, Igfbp2, IGgfbp3	insulin-like growth factor binding protein 3	P17936	Extracellular Space	other
IGFBP5	IBP5	insulin-like growth factor binding protein 5	P24593	Extracellular Space	other
IGFBP6	IBP6, RBP6A	insulin-like growth factor binding protein 6	P24592	Extracellular Space	other
IGFBP7	AGM, FSTL2, IGFBP-RP1, MAC25, PROSTACYCLIN STIMULATING FACTOR, PSF	insulin-like growth factor binding protein 7	Q16270	Extracellular Space	transporter
IL2	cytokine, INTERLEUKIN-2, lymphokine, TCGF	interleukin 2	P60568	Extracellular Space	cytokine
IL4	BSF1, IgG1, Il4e12, INTERLEUKIN 4, MGC79402	interleukin 4	P05112	Extracellular Space	cytokine
IL6	BSF2, FDGI, HGF, HSF, IFN BETA 2A, IFNB2, ILg6, INTERLEUKIN 6	interleukin 6 (interferon, beta 2)	P05231	Extracellular Space	cytokine
IL8	3-10C, AMCF-I, b-ENAP, CXCL8, GCP-1, INTERLEUKIN-8, K60, LECT, LUCT, LYNAP, MDNCF, MONAP, Monocyte-derived neutrophil chemotactic factor, NAF, NAP-1, SCYB8, TSG-1	interleukin 8	P10145	Extracellular Space	cytokine
IL10	CSIF, IL10A, IL10X, TGIF	interleukin 10	P22301	Extracellular Space	cytokine
IL13	ALRH, P600	interleukin 13	P35225	Extracellular Space	cytokine
IL15	IL-T, MGC9721	interleukin 15	P40933	Extracellular Space	cytokine
IL24	C49A, FISP, IL10B, MDA-7, MOB5, ST16	interleukin 24	Q13007	Extracellular Space	cytokine
IL13RA2	CD213a2, IL-13R, IL13BP	interleukin 13 receptor, alpha 2	Q14627	Plasma Membrane	transmembrane receptor
IL15RA	IL-15 RECEPTOR ALPHA, IL-15Ralpha	interleukin 15 receptor, alpha	Q13261	Plasma Membrane	transmembrane receptor
IL1A	IL-1, IL1-ALPHA, IL1F1	interleukin 1, alpha	P01583	Extracellular Space	cytokine
IL1B	IL-1, IL1-BETA, IL1F2	interleukin 1, beta	P01584	Extracellular Space	cytokine
IL1R1	CD121A, CD121b, D2S1473, IL-1R-alpha, IL1R, IL1RA, INTERLEUKIN 1 BETA RECEPTOR, P80	interleukin 1 receptor, type I	P14778	Plasma Membrane	transmembrane receptor
IL2RA	CD25, IL2R, IL2R ALPHA, IL2RAC, INTERLEUKIN 2 RECEPTOR ALPHA, Ly-43, TAC, TAC ANTIGEN, TCGFR	interleukin 2 receptor, alpha	P01589	Plasma Membrane	transmembrane receptor
IL6R	CD126, GP80, IL-6R-1, IL6 RECEPTOR, IL6R ALPHA, IL6RA, MGC104991	interleukin 6 receptor	P08887	Plasma Membrane	transmembrane receptor
IL6ST	5133400A03Rik, Ac1055, CD130, CDw130, D13Ertd699e, GP130, GP130-RAPS, Il6 transd, IL6R-beta	interleukin 6 signal transducer (gp130, oncostatin M receptor)	P40189	Plasma Membrane	transmembrane receptor
IL8RA	C-C-CKR-1, CD128, CDw128a, CMKAR1, CR1, CXCR1, IL18R1, IL8R1, IL8RBA	interleukin 8 receptor, alpha	P25024	Plasma Membrane	G-protein coupled receptor
IL8RB	CD128, CDW128, CDw128b, CMKAR2, CXCR2, Gpcr16, IL-8Rh, IL8R2, IL8RA, mIL-8RH	interleukin 8 receptor, beta	P25025	Plasma Membrane	G-protein coupled receptor
INHA	INHIBIN A, Inhibin Alpha, MGC93593	inhibin, alpha	P05111	Extracellular Space	growth factor
INHBA	Activin, ACTIVIN A, ACTIVIN BETA A, Beta-A, DKFZp686A06204, EDF, FRP, Inhibin A, INHIBIN BETA A	inhibin, beta A (activin A, activin AB alpha polypeptide)	P08476	Extracellular Space	growth factor
INS	AA986540, Ins-2, Ins2, INSULIN, Insulin ii, Insulin2, Mody, Mody4, PPI, proinsulin, Proinsulin2	insulin	P01308	Extracellular Space	other
INSR	4932439J01Rik, ALPHA SUBUNIT INSULIN RECEPTOR, CD220, INSULIN RECEPTOR, INSULIN RECEPTOR B, INSULIN RECEPTOR BETA, INSULIN RECEPTOR KINASE, INSULIN RPTK, IR, IR ALPHA, IR BETA, IR-B	insulin receptor	P06213	Plasma Membrane	kinase
ITGA2	BR, CD49B, GP IA, INTEGRIN ALPHA 2, VLA-2, VLAA2	integrin, alpha 2 (CD49B, alpha 2 subunit of VLA-2 receptor)	P17301	Plasma Membrane	other
ITGA3	CD49C, Galactoprotein B3, GAP-B3, INTEGRIN ALPHA 3, MSK18, VCA-2, VL3A, VLA-3 alpha chain, VLA3a	integrin, alpha 3 (antigen CD49C, alpha 3 subunit of VLA-3 receptor)	P26006	Plasma Membrane	other
ITGA4	Alpha4 Integrin, CD49D, IA4, INTEGRIN-ALPHA 4, MGC90518	integrin, alpha 4 (antigen CD49D, alpha 4 subunit of VLA-4 receptor)	P13612	Plasma Membrane	other
ITGA5	CD49E, FNRA, INTEGRIN ALPHA 5, VLA5, VLA5A	integrin, alpha 5 (fibronectin receptor, alpha polypeptide)	P08648	Plasma Membrane	other
ITGA6	5033401O05Rik, CD49F, INTEGRIN-ALPHA 6	integrin, alpha 6	P23229	Plasma Membrane	other
ITGAE	A530055J10, ALPHA-E1, CD103, CD103 antigen, HUMINAE, INTEGRIN ALPHA E, Integrin alpha Iel, Integrin alpha M290	integrin, alpha E (antigen CD103, human mucosal lymphocyte antigen 1; alpha polypeptide)	P38570	Plasma Membrane	other
ITGAV	1110004F14Rik, 2610028E01Rik, CD51, INTEGRIN ALPHA V, MSK8, VNRA	integrin, alpha V (vitronectin receptor, alpha polypeptide, antigen CD51)	P06756	Plasma Membrane	other
ITGB1	4633401G24Rik, BETA1 INTEGRIN, BETA1 INTEGRIN RECEPTOR, CD29, CD29 antigen, FNRB, GPIIA, INTEGRIN BETA 1 RECEPTOR, Integrin beta 1a, INTEGRIN BETA 1C, INTEGRIN BETA 1D, INTEGRIN BETA1, MDF2, MSK12, VLAB	integrin, beta 1 (fibronectin receptor, beta polypeptide, antigen CD29 includes MDF2, MSK12)	P05556	Plasma Membrane	transmembrane receptor
ITGB2	2E6, CD18, Cr3 beta, INTEGRIN-BETA 2, LAD, LCAMB, LFA-1, LFA-1 BETA 2, LFA1 BETA CHAIN, MF17, MFI7	integrin, beta 2 (antigen CD18 (p95), lymphocyte function-associated antigen 1; macrophage antigen 1 (mac-1) beta subunit)	P05107	Plasma Membrane	other
ITGB3	CD61, GP3A, GPIIIA, INGRB3, INTEGRIN-BETA 3	integrin, beta 3 (platelet glycoprotein IIIa, antigen CD61)	P05106	Plasma Membrane	transmembrane receptor
ITGB4	AA407042, C230078O20, CD104, INTEGRIN BETA 4A, INTEGRIN BETA 4D, INTEGRIN-BETA 4	integrin, beta 4	P16144	Plasma Membrane	transmembrane receptor
ITGB5	beta-5, Beta5 integrin, ESTM23, INTEGRIN BETA 5, Integrin Beta X, [b]-5, [b]5A, [b]5B	integrin, beta 5	P18084	Plasma Membrane	other
KDR	6130401C07, Flk, FLK1, Krd-1, Ly73, MGC93590, VEGFR, VEGFR-2	kinase insert domain receptor (a type III receptor tyrosine kinase)	P35968	Plasma Membrane	kinase
KIT	Bs, C-KIT, c-Kit Gnnk+, CD117, Fdc, PBT, SCFR, Ssm, Tr-kit	v-kit Hardy-Zuckerman 4 feline sarcoma viral oncogene homolog	P10721	Plasma Membrane	kinase
KLK3	APS, hK3, KLK2A1, PKAL, PLASMA PREKALLIKREIN, prostate specific antigen, PSA	kallikrein 3, (prostate specific antigen)	P07288	Extracellular Space	peptidase
KLKB1	APS, Kal-3, Kalp1, KALP15, Kininogenin, KLK3, MGC108748, PKAL, PLASMA KALLIKREIN, PLASMA PK, PREKALLIKREIN, PSA, RATKALP15	kallikrein B, plasma (Fletcher factor) 1	P03952	Extracellular Space	peptidase
LALBA	ALPHA LACTALBUMIN, LYZL7	lactalbumin, alpha-	P00709	Extracellular Space	enzyme
LAMA3	E170, Lama3B, LAMININ 5 ALPHA 3, LAMININ 5 ALPHA3-200, LAMININ ALPHA 3, LAMNA, LOCS, [a]3B	laminin, alpha 3	Q16787	Extracellular Space	other
LAMA5	KIAA1907, LAMININ ALPHA 5, mKIAA0533, [a]5	laminin, alpha 5	O15230	Extracellular Space	other
LAMB3	BETA3-140, LAMININ BETA3, LAMININ5 BETA3, LAMNB1, LOC305078, LOC360901	laminin, beta 3	Q13751	Extracellular Space	other
LGALS3	CBP35, GAL3, GALBP, GALECTIN-3, GBP, IgE binding protein, L-34, LGALS2, MAC-2, MGC105387	lectin, galactoside-binding, soluble, 3 (galectin 3)	P17931	Extracellular Space	other
LIF	CDF, cholinergic differentiation factor, D-FACTOR, HILDA, LEUKEMIA INHIBITORY FACTOR	leukemia inhibitory factor (cholinergic differentiation factor)	P15018	Extracellular Space	cytokine
LOX	H-rev142, LYSYL OXIDASE, MGC105112, Rrg, Rrg1, TSC-160	lysyl oxidase	P28300	Extracellular Space	enzyme
LPA	AK38, APOA, LP	lipoprotein, Lp(a)	P08519	Extracellular Space	other
LPL	Lipase, LIPD, LIPOPROTEIN LIPASE, MGC93586	lipoprotein lipase	P06858	Extracellular Space	enzyme
LRPAP1	A2MRAP, A2RAP, Alpha2 Macroglobulin Receptor-Associated Protein, HBP44, Heparin binding protein44, MRAP, RAP	low density lipoprotein receptor-related protein associated protein 1	P30533	Plasma Membrane	transmembrane receptor
LTF	GIG12, HLF2, LACTOFERRIN, Lactotransferrin, Lf, MMS10-R, Ms10r, N lobe	lactotransferrin	P02788	Extracellular Space	peptidase
LY6D	E48, Ly-61, Thb	lymphocyte antigen 6 complex, locus D	Q14210	Plasma Membrane	other
MAP3K12	DLK, MUK, PK, ZPK, ZPKP1	mitogen-activated protein kinase kinase kinase 12	Q12852	Cytoplasm	kinase
MCAM	1-gicerin, CD146, CD149, MELANOMA CELL ADHESION MOLECULE, MUC18, s-endo, s-gicerin	melanoma cell adhesion molecule	P43121	Plasma Membrane	other
MCL1	EAT, MCL1L, MCL1S, MGC1839, TM	myeloid cell leukemia sequence 1 (BCL2-related)	Q07820	Nucleus	transporter
MERTK	C-MER, Eyk, MER, Nyk, rdy, STK kinase	c-mer proto-oncogene tyrosine kinase	Q12866	Plasma Membrane	kinase
MET	C-MET, HGF, HGFR, LOC360378, Par4, RCCP2	met proto-oncogene (hepatocyte growth factor receptor)	P08581	Plasma Membrane	kinase
MME	6030454K05Rik, C85356, CALLA, CD10, ENDOPEPTIDASE 24.11, Enkephalinase, MGC93576, NEP, NEPRILYSIN	membrane metallo-endopeptidase (neutral endopeptidase, enkephalinase, CALLA, CD10)	P08473	Plasma Membrane	peptidase
MMP1	CLG, CLGN, COLLAGENASE, COLLAGENASE1, INTERSTITIAL COLLAGENASE, Mcol-A, Mmp1a	matrix metalloproteinase 1 (interstitial collagenase)	P03956	Extracellular Space	peptidase
MMP2	CLG4, CLG4A, GELA, GELATINASE, GELATINASE A, Neutrophil Gelatinase, TBE-1	matrix metalloproteinase 2 (gelatinase A, 72kDa gelatinase, 72kDa type IV collagenase)	P08253	Extracellular Space	peptidase
MMP3	MT3-MMP, SL-1, SLN-1, STMY, STMY1, STR1, STROMELYSIN, STROMELYSIN1, TRANSIN, Transin-1 Metalloprotease	matrix metalloproteinase 3 (stromelysin 1, progelatinase)	P08254	Extracellular Space	peptidase
MMP7	MAT, MATRILYSIN, MATRILYSIN 2, MMP26, MPMM, MPSL1, PUMP-1	matrix metalloproteinase 7 (matrilysin, uterine)	P09237	Extracellular Space	peptidase
MMP9	B/MMP9, CLG4B, COLLAGENASE TYPE IV, GELATINASE B, GELB, Gl 92-kda, Ngb, pro-MMP-9, protease, zymogen	matrix metalloproteinase 9 (gelatinase B, 92kDa gelatinase, 92kDa type IV collagenase)	P14780	Extracellular Space	peptidase
MMP11	SL-3, ST3, STMY3, Stromelysin 3	matrix metalloproteinase 11 (stromelysin 3)	P24347	Extracellular Space	peptidase
MMP13	Clg, CLG3, COLL3, Collagenase 1, COLLAGENASE3, Matrix Metalloproteinase 13, MMP1	matrix metalloproteinase 13 (collagenase 3)	P45452	Extracellular Space	peptidase
MMP14	MMP-X1, MT-MMP, MT-MMP-1, MT1-MMP	matrix metalloproteinase 14 (membrane-inserted)	P50281	Extracellular Space	peptidase
MRAS	R-RAS, R-RAS3, Ras3	muscle RAS oncogene homolog	O14807	Plasma Membrane	enzyme
MSMB	beta-MSP, IGBF, MSP, MSPB, PIP, PN44, PRPS, PSP, PSP-94, PSP57	microseminoprotein, beta-	P08118	Extracellular Space	other
MSN	MOESIN	moesin	P26038	Plasma Membrane	other
MUC1	CD227, EMA, Episialin, EPITHELIAL MEMBRANE ANTIGEN, H23AG, mucin, PANCREATIC MUCIN, PEM, PUM	mucin 1, transmembrane	P15941	Plasma Membrane	other
MUC2	2010015E03Rik, HH-Muc, MCM, MLP	mucin 2, intestinal/tracheal	Q02817	Extracellular Space	other
MUC4	ASGP-1, HSA276359, mucin 4, pSmc	mucin 4, tracheobronchial	Q99102	Extracellular Space	growth factor
NCAM1	CD56, E-NCAM, MSK39, NCAM, NCAM-120, NCAM-140, NCAM-180, NCAM-C, NCAM16	neural cell adhesion molecule 1	P13591	Plasma Membrane	other
NGFR	fNGFR, LNGFR, Ngf Receptor Subtype1, Np75, P75, p75 NEUROTROPHIN RECEPTOR, p75(NTR), p75lnfgr, p75LNGFR, P75NGFR, P75NTR, RNNGFRR, TNFRSF16	nerve growth factor receptor (TNFR superfamily, member 16)	P08138	Plasma Membrane	transmembrane receptor
NOG	NOGGIN, SYM1, SYNS1	noggin	Q13253	Extracellular Space	other
NOTCH1	9930111A19Rik, hN1, lin-12, Mis6, NOTCH, TAN1	Notch homolog 1, translocation-associated (Drosophila)	P46531	Plasma Membrane	transcription regulator
NRG1	6030402G23Rik, ARIA, Crd-Nrg1, D230005F13Rik, Doc4, GGF, GGF2, GGFII, GP30, HEREGULIN, Heregulin beta-1, HGL, HRG, HRG BETA, HRG1, HRGA, HRGalpha, Ig-Nrg1, NAF, NDF, Ndf beta, NEUREGULIN, Nrg alpha, Nrg beta, Nrg1 beta, NRG1B1, SMDF, Ten-m4, Type III Nrg1	neuregulin 1	Q02297	Extracellular Space	growth factor
NRP1	BDCA4, DKFZp686A03134, DKFZp781F1414, NEUROPILIN 1, NP-1, NPN-1, NRP, VEGF165R	neuropilin 1	O14786	Plasma Membrane	transmembrane receptor
NTRK1	C80751, DELTA TRKA, Gp140 Trk, MTC, p140 TRK, p140-TrkA, PROTO-TRKA, Tkr, TRK, TRK1, TRKA, TRKA NGFR, TRKA1, TRKA2	neurotrophic tyrosine kinase, receptor, type 1	P04629	Plasma Membrane	kinase
NTRK2	GP145-TrkB, RATTRKB1, Tkrb, TRKB, TRKB1	neurotrophic tyrosine kinase, receptor, type 2	Q16620	Plasma Membrane	kinase
NTRK3	gp145(trkC), TRKC	neurotrophic tyrosine kinase, receptor, type 3	Q16288	Plasma Membrane	kinase
NTSR1	Neurotensin Receptor, NT-1R, NTR, NTR-1, Ntrh, Ntsr	neurotensin receptor 1 (high affinity)	P30989	Plasma Membrane	G-protein coupled receptor
OCLN	OCCLUDIN, Ocl	occludin	Q16625	Plasma Membrane	other
OSM	MGC20461, ONCOSTATIN M	oncostatin M	P13725	Extracellular Space	cytokine
OXTR	OT-R, OTR1, OXYTOCIN RECEPTOR	oxytocin receptor	P30559	Plasma Membrane	G-protein coupled receptor
P2RX7	MGC20089, P2X7, P2x7 receptor, P2X7R, Purinergic receptor	purinergic receptor P2X, ligand-gated ion channel, 7	Q99572	Plasma Membrane	ion channel
P4HB	DSI, ERBA2L, ERp59, GIT, GLUTATHIONE INSULIN TRANSHYDROGENASE, PDI, Pdi1, Pdi2, PDIA1, PDIR, PO4DB, PO4HB, PROHB, PROTEIN DISULFIDE ISOMERASE, Thbp	procollagen-proline, 2-oxoglutarate 4-dioxygenase (proline 4-hydroxylase), beta polypeptide (protein disulfide isomerase-associated 1)	P07237	Cytoplasm	enzyme
PDGFB	C-SIS, Pdgf beta, PDGF2, Pdgfrb, SIS, SSV	platelet-derived growth factor beta polypeptide (simian sarcoma viral (v-sis) oncogene homolog)	P01127	Extracellular Space	growth factor
PDGFRB	CD140B, JTK12, PDGF BETA-RECEPTOR, PDGF RECEPTOR BETA, PDGF-R-BETA, PDGFR, PDGFR1	platelet-derived growth factor receptor, beta polypeptide	P09619	Plasma Membrane	kinase
PDPK1	MGC20087, MGC35290, PDK1, Pdk1 beta, PkB-like, PkB-like 1, PRO0461	3-phosphoinositide dependent protein kinase-1	Q9UI25	Cytoplasm	kinase
PECAM1	CD31, Er-Mp12, MGC102160, PECAM	platelet/endothelial cell adhesion molecule (CD31 antigen)	P16284	Plasma Membrane	other
PLAT	D8Ertd2e, MGC18508, PATISS, SCTPA, T-PA	plasminogen activator, tissue	P00750	Extracellular Space	peptidase
PLAU	ATF, SCUPA, U-PA, UPA-H, UPAM, URK, UROKINASE	plasminogen activator, urokinase	P00749	Extracellular Space	peptidase
PLAUR	CD87, Par, Plaur3, U-PAR, uPAR-2, uPAR-3, URKR, UROKINASE TYPE PLASMINOGEN RECEPTOR, Urokinase-type plasminogen activator receptor	plasminogen activator, urokinase receptor	Q03405	Plasma Membrane	transmembrane receptor
PLD1	C85393, Pc-Plc, Phospholipase D1, PLD1A, PLD1B, Plda, Pldb	phospholipase D1, phophatidylcholine-specific	Q13393	Cytoplasm	enzyme
PLD2	Pldc	phospholipase D2	O14939	Cytoplasm	enzyme
PLG	Angiostatin, DKFZp779M0222, GLU PLASMINOGEN, GLU-PG, Pg, Plasmin, PLASMIN HUMAN PROTEIN, PLASMINOGEN	plasminogen	P00747	Extracellular Space	peptidase
PPAP2A	Hic53, Hpic53, LPP-1, mPAP, PAP-2A, PAP2	phosphatidic acid phosphatase type 2A	O14494	Plasma Membrane	phosphatase
PRF1	Cyta, HPLH2, MGC108712, MGC65093, P1, PERFORIN, Peripherin, PFP, RATCYTA, Rds	perforin 1 (pore forming protein)	P14222	Cytoplasm	other
PRKCB1	A130082F03Rik, MGC41878, PKC BETA, Pkc beta 2, PKC BETA1, PKC Type II, PKC Type III, PKCB, PkcbetaII, PRKCB, PRKCB2	protein kinase C, beta 1	P05771	Cytoplasm	kinase
PRKCD	D14Ertd420e, MAY1, MGC49908, novel Pkc delta, nPKC-delta, PKC DELTA, PKCD, PKC[D]	protein kinase C, delta	Q05655	Cytoplasm	kinase
PRKCZ	14-3-3-zetaisoform, Apkc zeta, PKC ZETA, PKC2, PKCZ, r14-3-3, zetaPKC	protein kinase C, zeta	Q05513	Cytoplasm	kinase
PRKD1	nPKC-mu, PKC-MU, PKCM, PKD, PRKCM	protein kinase D1	Q15139	Cytoplasm	kinase
PRL	Dlt, PRLB, PRLSD1, Prol, PROLACTIN, RATPRLSD1, RNPROL	prolactin	P01236	Extracellular Space	cytokine
PRLR	hPRLrI, Pr-1, Pr-3, PRL RECEPTOR, Prlr intermediate, Prlr short, Prlr-rs1, PROLACTIN RECEPTOR, RATPRLR	prolactin receptor	P16471	Plasma Membrane	transmembrane receptor
PSCA	2210408B04Rik, PRO232	prostate stem cell antigen	O43653	Plasma Membrane	other
PSEN1	AD3, Ad3h, FAD, PRESENILIN1, PS-1, S182	presenilin 1 (Alzheimer disease 3)	P49768	Cytoplasm	other
PSEN2	AD3L, AD3LP, AD4, Ad4h, AI266870, ALG-3, E5-1, PRESENILIN 2, PS-2, PS2V, PSNL2, STM2	presenilin 2 (Alzheimer disease 4)	P49810	Cytoplasm	other
PTAFR	PAFR	platelet-activating factor receptor	P25105	Plasma Membrane	G-protein coupled receptor
PTCH	A230106A15Rik, BCNS, HPE7, mes, NBCCS, patched, Patched1, PTC, PTC1, PTCH1	patched homolog (Drosophila)	Q13635	Plasma Membrane	transmembrane receptor
PTGS1	COX1, COX3, Cytochrome C Oxidase Subunit 3, PCOX1, PGG/HS, PGH SYNTHASE, PGHS-1, Pgs constitutive form, PHS1, PTGHS	prostaglandin-endoperoxide synthase 1 (prostaglandin G/H synthase and cyclooxygenase)	P23219	Cytoplasm	enzyme
PTGS2	COX-2, griPGHS, hCox-2, PGG/HS, PGH synthase 2, PGHS-2, Pgs2, Pgsi, PHS-2, TIS10	prostaglandin-endoperoxide synthase 2 (prostaglandin G/H synthase and cyclooxygenase)	P35354	Cytoplasm	enzyme
PTH	PARATHYROID HORMONE, Pth-(1-34), PTH-(1-84), PTH1, Pthp, PTHR1	parathyroid hormone	P01270	Extracellular Space	other
PTHLH	HHM, MGC14611, parathyroid hormone-like hormone A, PARATHYROID HORMONE-RELATED PROTEIN PRECURSOR, PLP, PTH-like, PTHR, PTHRP, Rho (PTH)-(1-34)	parathyroid hormone-like hormone	P12272	Extracellular Space	other
PTPN6	HCP, HCPH, HPTP1C, me, motheaten, PTP-1C, Ptph6, SH-PTP1, SHP-1, SHP-1L	protein tyrosine phosphatase, non-receptor type 6	P29350	Cytoplasm	phosphatase
PTPRC	B220, CD45, CD45R, GP180, LCA, Ly-5, Lyt-4, RT7, T200	protein tyrosine phosphatase, receptor type, C	P08575	Plasma Membrane	phosphatase
PTPRF	LAR, Lar ptp2b, LARFN5C, LARS	protein tyrosine phosphatase, receptor type, F	P10586	Plasma Membrane	phosphatase
PTPRM	HR-PTPU, KIAA4044, MGC90724, mKIAA4044, PTP-MU, PTPRL1, R-PTP-MU, RPTPM, RPTPU	protein tyrosine phosphatase, receptor type, M	P28827	Plasma Membrane	phosphatase
RAF1	6430402F14Rik, C-RAF, C-RAF1, D830050J10Rik, MURINE LEUKEMIA VIRAL ONCOGENE HOMOLOG1, p74raf1, RAF, RAF KINASE, V-RAF	v-raf-1 murine leukemia viral oncogene homolog 1	P04049	Cytoplasm	kinase
RAMP1		receptor (calcitonin) activity modifying protein 1	O60894	Plasma Membrane	transporter
RAMP2		receptor (calcitonin) activity modifying protein 2	O60895	Plasma Membrane	other
RAP1A	AI848598, C21KG, G-22K, KREV-1, MGC102329, MGC94873, RAP-1A, RAP1, Ras related protein 1a, SMGP21	RAP1A, member of RAS oncogene family	P62834	Cytoplasm	enzyme
RASGRF1	CDC25, CDC25L, CDC25MM, GNRP, GRF1, GRF55, GRFBETA, H-GRF55, P190, p190 RhoGEF, P190-A, RAS-GEF, Rasgrp3	Ras protein-specific guanine nucleotide-releasing factor 1	Q13972	Cytoplasm	other
RDX	MGC95168, RADIXIN	radixin	P35241	Cytoplasm	other
RECK	hRECK, mRECK, ST15	reversion-inducing-cysteine-rich protein with kazal motifs	O95980	Plasma Membrane	other
RET	C-RET, CDHF12, HSCR1, MEN2A, MEN2B, MTC1, PTC, Ret Kinase, RET PROTO-ONCOGENE, Ret short, RET-ELE1, RET51, RET9	ret proto-oncogene (multiple endocrine neoplasia and medullary thyroid carcinoma 1, Hirschsprung disease)	P07949	Plasma Membrane	kinase
RHOA	Aplysia ras-related homolog 12, ARH12, ARHA, Arha1, ARHA2, MGC72339, RHO12, RHOH12	ras homolog gene family, member A	P61586	Cytoplasm	enzyme
RHOB	AA017882, Aplysia ras-related homolog B, ARH6, ARHB, Ras homolog gene family, member ab, RHOH6, SEQUENCE 12 FROM PATENT WO9954460	ras homolog gene family, member B	P62745	Cytoplasm	enzyme
ROS1	c-ros, MCF3, ROS, ROS1C	v-ros UR2 sarcoma virus oncogene homolog 1 (avian)	P08922	Plasma Membrane	kinase
SDC1	BB4, CD138, HSPG, SDC, SYN1, Synd, SYND1, SYNDECA, Syndecan, SYNDECAN-1	syndecan 1	P18827	Plasma Membrane	other
SDC2	HSPG, HSPG1, SYND2, SYNDECAN-2	syndecan 2 (heparan sulfate proteoglycan 1, cell surface-associated, fibroglycan)	P34741	Plasma Membrane	other
SDHC	0610010E03Rik, CYB560, MGC103103, MGC95158, PGL3, QPS1, SDH3	succinate dehydrogenase complex, subunit C, integral membrane protein, 15kDa	Q99643	Cytoplasm	enzyme
SELE	CD62E, E-SELECTIN, ELAM, ELAM1, ESEL, LECAM2, SELECTIN E	selectin E (endothelial adhesion molecule 1)	P16581	Plasma Membrane	other
SELL	A.11, CD62L, hLHRc, L-SELECTIN, LAM-1, LECAM-1, Leu-8, LNHR, LSEL, Ly-22, Ly-m22, LYAM1, lymphocyte adhesion molecule 1, Mel14, PLNHR, TQ1	selectin L (lymphocyte adhesion molecule 1)	P14151	Plasma Membrane	other
SELP	CD62, CD62P, CD62P antigen, FLJ45155, GMP140, GMRP, GRMP, P-SELECTIN, PADGEM, PSEL, PSELECT	selectin P (granule membrane protein 140kDa, antigen CD62)	P16109	Plasma Membrane	other
SELPLG	CD162, CLA, P-selectin ligand, PSGL-1, Selpl	selectin P ligand	Q14242	Plasma Membrane	other
SEMA4D	CD100, coll-4, M-sema-G, Sema H, Semacl2, SEMAJ, Semcl2	sema domain, immunoglobulin domain (Ig), transmembrane domain (TM) and short cytoplasmic domain, (semaphorin) 4D	Q92854	Plasma Membrane	other
SERPINA1	A1-PI, A1A, A1AT, AAT, ALPHA 1 PROTEINASE INHIBITOR, Alpha-1-antitrypsin, D12Ucla2, Dom2, MGC23330, MGC9222, PI, PI1, PI2, Pre, Pre-1, PRO2275, Serine protease inhibitor 1-2, Serpina1b, Spi-1, Spi1-2, [A]1-PI	serine (or cysteine) proteinase inhibitor, clade A (alpha-1 antiproteinase, antitrypsin), member 1	P01009	Extracellular Space	other
SERPINB2	HsT1201, Monocyte Arg-serpin, ovalbumin, PAI, PAI-2, Pai2a, Pap, PLANH2	serine (or cysteine) proteinase inhibitor, clade B (ovalbumin), member 2	P05120	Extracellular Space	other
SERPINC1	ANTITHROMBIN, ANTITHROMBIN III, ANTITHROMBIN3, At-3, ATIII, MGC22579	serine (or cysteine) proteinase inhibitor, clade C (antithrombin), member 1	P01008	Extracellular Space	other
SERPINE1	BETA MIGRATING PLAS ACTIVATOR, BETA-MIGRATING PLASMINOGEN ACTIVATOR INHIBITOR I, PAI, PAI-1, PAI1A, Pai1aa, Planh, PLANH1, PLASMINOGEN ACTIVATOR INHIBITOR1, RATPAI1A	serine (or cysteine) proteinase inhibitor, clade E (nexin, plasminogen activator inhibitor type 1), member 1	P05121	Extracellular Space	other
SHBG	ABP, Abpa, SBP	sex hormone-binding globulin	P04278	Extracellular Space	other
SILV	D10H12S53E, D12S53E, D12S53Eh, GP100, gp87, ME20, PMEL17, SI, SIL	silver homolog (mouse)	P40967	Plasma Membrane	enzyme
SLC4A1	AE1, BAND3, BND3, CD233, CFB3, DI, EMPB3, EPB3, KAE1, KB3, l11Jus51, MGC93554, RTA1A, WD, WD1	solute carrier family 4, anion exchanger, member 1 (erythrocyte membrane protein band 3, Diego blood group)	P02730	Plasma Membrane	transporter
SLC5A5	MGNIS, NA IODIDE SYMPORTER, NIS	solute carrier family 5 (sodium iodide symporter), member 5	Q92911	Plasma Membrane	transporter
SMO	bnb, D13Mgi8, E130215L21Rik, Gx, SMOH	smoothened homolog (Drosophila)	Q99835	Plasma Membrane	G-protein coupled receptor
SPARC	BM-40, ON, OSTEONECTIN	secreted protein, acidic, cysteine-rich (osteonectin)	P09486	Extracellular Space	other
SPINT2	AL024025, BIKUNIN, HAI-2, Kop, MGC72638, PB, PLACENTAL BIKUNIN	serine protease inhibitor, Kunitz type, 2	O43291	Extracellular Space	other
SPP1	Apl-1, BNSP, Bone Sialoprotein, Bsp, BSPI, Eta, ETA-1, Minopontin, OP, OPN, Opnl, OSP, OSTEOPONTIN, Ric, Secreted phosphoprotein 1, UROPONTIN	secreted phosphoprotein 1 (osteopontin, bone sialoprotein I, early T-lymphocyte activation 1)	P10451	Extracellular Space	cytokine
SST	SMST, SOM, SOMATOSTATIN, Somatostatin 14, Somatostatin 28, SRIF, Srih, SS, SS-14, SS-28	somatostatin	P61278	Extracellular Space	other
SSTR2	Smstr-2, SST2	somatostatin receptor 2	P30874	Plasma Membrane	G-protein coupled receptor
ST14	Epithin, HAI, MATRIPTASE, MT-SP1, PRSS14, SNC19, TADG-15	suppression of tumorigenicity 14 (colon carcinoma, matriptase, epithin)	Q9Y5Y6	Plasma Membrane	peptidase
TACSTD1	CO17-1A, D5.7a, EGP, Egp314, EGP34, EGP40, EP-CAM, GA733-2, hEGP-2, KSA, Ly74, M4S1, MIC18, MK-1, Tacsd1, TROP1	tumor-associated calcium signal transducer 1	P16422	Plasma Membrane	other
TBXA2R	MGC107665, Thromboxane A2 Receptor, TP, TP ALPHA, TP BETA, TXA2 RECEPTOR, TXA2-R, TXA2/PGH2 RECEPTOR	thromboxane A2 receptor	P21731	Plasma Membrane	G-protein coupled receptor
TDGF1	CR, CR1, CRGF, CRIPTO	teratocarcinoma-derived growth factor 1	P13385	Extracellular Space	growth factor
TEK	AA517024, CD202B, Hyk, TIE-2, VMCM, VMCM1	TEK tyrosine kinase, endothelial (venous malformations, multiple cutaneous and mucosal)	Q02763	Plasma Membrane	kinase
TF	Cd176, HP, Hpx, MGC93500, PRO1557, PRO2086, Serotransferrin precursor, TFN, TRANSFERRIN, Trf	transferrin	P02787	Extracellular Space	other
TFRC	2610028K12Rik, CD71, E430033M20Rik, Mtvr-1, p90, TFNR, TFR, TFR1, TRANSFERRIN RECEPTOR, TRFR	transferrin receptor (p90, CD71)	P02786	Plasma Membrane	transporter
TG	AITD3, Cog, T3, T4, Tgn, THYROGLOBULIN, THYROID HORMONE	thyroglobulin	P01266	Extracellular Space	other
TGFA	RATTGFAA, TFGA, TGF ALPHA, TGFAA, wa-1	transforming growth factor, alpha	P01135	Extracellular Space	growth factor
TGFBR1	ACVRLK4, ALK-5, AU017191, MGC93659, T BETA R1, TBETAR-I, TGF -BETA R1/R4, TGF BETA I RECEPTOR, TGF BETA TYPE I RECEPTOR, TGF-BETA-R1	transforming growth factor, beta receptor I (activin A receptor type II-like kinase, 53kDa)	P36897	Plasma Membrane	kinase
TGFBR2	1110020H15Rik, DNIIR, HNPCC6, MFS2, RIIC, RIIDN, T BETA R2, Tbeta, TBETAR-II, TBRLL, Tgf beta2 receptor, TGF-beta 2, TGF-BETA RECEPTOR TYPE 2, TGF-BETA TYPE II RECEPTOR, TRANSFORMING GROWTH FACTOR RECEPTOR TYPE 2	transforming growth factor, beta receptor II (70/80kDa)	P37173	Plasma Membrane	kinase
TGM2	G PROTEIN H, G[a]h, KIAA1755, TG2, TGase C, TGASE2, TgaseII, TGC, Tgii, TISSUE TRANSGLUTAMINASE, TISSUE TRANSGLUTAMINASE 2, Tranglutaminase 2, Transglutaminase, TRANSGLUTAMINASE 2, TTG, tTGas, TTGASE	transglutaminase 2 (C polypeptide, protein-glutamine-gamma-glutamyltransferase)	P21980	Cytoplasm	enzyme
THBS1	tbsp1, THBS, THROMBOSPONDIN-1, TS-1, TSP, TSP-1	thrombospondin 1	P07996	Extracellular Space	other
THBS2	THROMBOSPONDIN 2, TSP2	thrombospondin 2	P35442	Extracellular Space	other
THPO	MGDF, MKCSF, ML, MPLLG, THROMBOPOIETIN, TPO, TPO-1, TPO-2, TPO-3, TPO-4	thrombopoietin (myeloproliferative leukemia virus oncogene ligand, megakaryocyte growth and development factor)	P40225	Extracellular Space	cytokine
THY1	CD7, CD90, Thy-1.2, Thy1.1	Thy-1 cell surface antigen	P04216	Plasma Membrane	other
TIMP1	CLGI, EPA, EPO, HCI, Metalloproteinase1 Inhibitor, MGC7143, TIMP	tissue inhibitor of metalloproteinase 1 (erythroid potentiating activity, collagenase inhibitor)	P01033	Extracellular Space	other
TIMP2	CSC-21K, D11Bwg1104e, MGC105282	tissue inhibitor of metalloproteinase 2	P16035	Extracellular Space	other
TIMP3	HSMRK222, K222TA2, SFD	tissue inhibitor of metalloproteinase 3 (Sorsby fundus dystrophy, pseudoinflammatory)	P35625	Extracellular Space	other
TIMP4		tissue inhibitor of metalloproteinase 4	Q99727	Extracellular Space	other
TJP1	DKFZp686M05161, ZO-1, zona occludens 1, ZONULA OCCLUDENS 1	tight junction protein 1 (zona occludens 1)	Q07157	Plasma Membrane	other
TLR1	DKFZp547I0610, DKFZp564I0682, KIAA0012, MGC104956, rsc786, TIL, TOLL LIKE RECEPTOR 1	toll-like receptor 1	Q15399	Plasma Membrane	transmembrane receptor
TLR2	Ly105, TIL4	toll-like receptor 2	O60603	Plasma Membrane	transmembrane receptor
TNC	CTN-C, HXB, TEN, TENASCIN C, TN	tenascin C (hexabrachion)	P24821	Extracellular Space	other
TNF	AT-TNF, cytokine, DIF, Differentiation-induced Factor, RATTNF, TNF-ALPHA, TNFA, Tnfsf1a, TNFSF2	tumor necrosis factor (TNF superfamily, member 2)	P01375	Extracellular Space	cytokine
TNFRSF9	4-1BB, CD137, CDW137, ILA, Ly63, MGC2172	tumor necrosis factor receptor superfamily, member 9	Q07011	Plasma Membrane	other
TNFRSF10A	APO2, Death receptor 4, DR4, MGC9365, TRAIL receptor-1, TRAIL-R1	tumor necrosis factor receptor superfamily, member 10a	O00220	Plasma Membrane	transmembrane receptor
TNFRSF10B	Death receptor 5, DR5, KILLER, KILLER/DR5, Ly98, MK, TRAIL receptor-2, TRAIL-R2, TRICK2, TRICK2A, TRICK2B, TRICKB, ZTNFR9	tumor necrosis factor receptor superfamily, member 10b	O14763	Plasma Membrane	transmembrane receptor
TNFRSF10C	DCR1, LIT, TRAILR3, TRID	tumor necrosis factor receptor superfamily, member 10c, decoy without an intracellular domain	O14798	Plasma Membrane	transmembrane receptor
TNFRSF10D	DCR2, TRAILR4, TRUNDD	tumor necrosis factor receptor superfamily, member 10d, decoy with truncated death domain	Q9UBN6	Plasma Membrane	transmembrane receptor
TNFRSF11A	EOF, FEO, Ly109, mRANK, ODAR, ODFR, OFE, OPGL receptor, PDB2, RANK, TRANCE-R	tumor necrosis factor receptor superfamily, member 11a, activator of NFKB	Q9Y6Q6	Plasma Membrane	transmembrane receptor
TNFRSF11B	MGC29565, MGC93568, OCIF, OPG, OSTEOPROTEGERIN, TNFR11, TR1	tumor necrosis factor receptor superfamily, member 11b (osteoprotegerin)	O00300	Plasma Membrane	transmembrane receptor
TNFRSF13B	1200009E08Rik, TACI, TRANSMEMBRANE ACTIVATOR AND CAML INTERACTOR	tumor necrosis factor receptor superfamily, member 13B	O14836	Plasma Membrane	transmembrane receptor
TNFRSF1A	CD120A, FPF, MGC105478, MGC19588, P55, p55-R, p60, p60 TNF RECEPTOR, TBP1, Tnf alpha receptor p60, Tnf Alpha Receptor Type1, TNF RECEPTOR 1, TNF-Alpha Receptor 2, TNF-ALPHA RECEPTOR TYPE I, TNF-R, TNF-R-I, TNF-R1, TNF-R55, TNFAR, TNFBP, TNFR-2, TNFR60, TNFRP55	tumor necrosis factor receptor superfamily, member 1A	P19438	Plasma Membrane	transmembrane receptor
TNFSF10	Apo-2 ligand, APO-2L, Ly81, TL2, TRAIL	tumor necrosis factor (ligand) superfamily, member 10	P50591	Extracellular Space	cytokine
TNFSF11	hRANKL2, Ly109l, ODF, OPG, OPGL, OSTEOPROTEGERIN LIGAND, RANKL, Rankl1, sOdf, TRANCE	tumor necrosis factor (ligand) superfamily, member 11	O14788	Extracellular Space	cytokine
TNFSF13	2310026N09Rik, APRIL, ligand, TALL2, TRDL-1, TWE-PRIL, UNQ383/PRO715	tumor necrosis factor (ligand) superfamily, member 13	O75888	Extracellular Space	cytokine
TNFSF13B	BAFF, BLYS, D8Ertd387e, delta BAFF, TALL-1, THANK, TNFSF20, ZTNF4	tumor necrosis factor (ligand) superfamily, member 13b	Q9Y275	Extracellular Space	cytokine
TPMT	OCCLUDIN, Ocln, Thiopurine Methyltransferase	thiopurine S-methyltransferase	P51580	Cytoplasm	enzyme
TRA1	ECGP, ENDOPLASMIN, ERp99, GP96, GRP94	tumor rejection antigen (gp96) 1	P14625	Plasma Membrane	other
TRA@	LOC290184, MGC22624, MGC23964, MGC71411, N30.7TCRA, PT ALPHA, TCR ALPHA, TCRA, TCRD, TEA, TRA, TRAV6-7, TRAV6D-7, TRDD3	T cell receptor alpha locus	P01848	Plasma Membrane	other
TRPC1	HTRP-1, TRP1, TRP1 ALPHA, Trrp1	transient receptor potential cation channel, subfamily C, member 1	P48995	Plasma Membrane	ion channel
TRPM8	CMR1, LTRPC6, MGC2849, TRPP8	transient receptor potential cation channel, subfamily M, member 8	Q7Z2W7	Plasma Membrane	ion channel
TSHR	hTSHR-I, hypothroid, hyt, LGR3, MGC75129, pet, THYROTROPIN RECEPTOR, TSH RECEPTOR, TSHRA	thyroid stimulating hormone receptor	P16473	Plasma Membrane	G-protein coupled receptor
VANGL1	KITENIN, LPP2, MGC5338, STB2	vang-like 1 (van gogh, Drosophila)	Q8TAA9	Cytoplasm	other
VEGF	MGC70609, VEGF-A, VEGF1, VEGF120, Vegf165, Vegf3, Vegfa, Vegfa 188, VPF, VPF/VEGF	vascular endothelial growth factor	P15692	Extracellular Space	growth factor
VEGFC	AW228853, Flt4 ligand, Flt4-L, VEGF2, VRP	vascular endothelial growth factor C	P49767	Extracellular Space	growth factor
VIPR1	HVR1, II, MGC95067, PACAP receptor type ii, PACAP-R-2, PVR2, RATVASREC, RCD1, RDC1, VASREC, Vip1 Receptor, VIPR, VIRG, VPAC1, Vpac1 receptor, VPAC1R	vasoactive intestinal peptide receptor 1	P32241	Plasma Membrane	G-protein coupled receptor
VTN	Aa1018, V75, VITRONECTIN, VN, VNT	vitronectin (serum spreading factor, somatomedin B, complement S-protein)	P04004	Extracellular Space	other

## Sheet: breast_456
Name	Synonym	Description	UniProt AC	Location	Family
ABCB1	ABC20, Abcb1a, Abcb4, CD243, CLCS, GP170, MDR, MDR1, Mdr1a, MDR1B, MDR3, P-glycoprotein, P-GP, Pgy-3, PGY1	ATP-binding cassette, sub-family B (MDR/TAP), member 1	P08183	Plasma Membrane	transporter
ABCB4	ABC21, MDR-3, MDR1A, MDR2, MDR2/3, P Glycoprotein 2, P-GP, PFIC-3, Pgp3, Pgy-2, PGY3	ATP-binding cassette, sub-family B (MDR/TAP), member 4	P21439	Plasma Membrane	transporter
ABCC1	ABC29, ABCC, Abcc1a, Abcc1b, Avcc1a, DKFZp781G125, GS-X, Mdrap, MRP, MRP1	ATP-binding cassette, sub-family C (CFTR/MRP), member 1	P33527	Plasma Membrane	transporter
ABCC3	1700019L09Rik, ABC31, cMOAT2, EST90757, MLP2, MOAT-D, MRP3	ATP-binding cassette, sub-family C (CFTR/MRP), member 3	O15438	Plasma Membrane	transporter
ABCG2	ABC1, ABC15, ABCP, BCRP, BCRP1, BMDP, EST157481, MRX, MXR, MXR1	ATP-binding cassette, sub-family G (WHITE), member 2	Q9UNQ0	Plasma Membrane	transporter
ACSL5	1700030F05Rik, ACS2, ACS5, Acyl CoA Synthetase 5, FACL5, Fatty Acid Coenzyme A Ligase, Long Chain5	acyl-CoA synthetase long-chain family member 5	Q9ULC5	Cytoplasm	enzyme
ACVR1	Activin A Receptor, ACTR1, ACTRI, ActRIA, Acvr, ACVRLK2, ALK2, Alk8, D330013D15Rik, SKR1, Tsk7L, TSK7L/R1	activin A receptor, type I	Q04771	Plasma Membrane	kinase
ACVR1B	6820432J04, ACTR-IB, ACVRLK4, ALK4, SKR2	activin A receptor, type IB	P36896	Plasma Membrane	kinase
ADAM9	KIAA0021, MCMP, MDC9, meltrin gamma, mKIAA0021, Mltng	a disintegrin and metalloproteinase domain 9 (meltrin gamma)	Q13443	Plasma Membrane	peptidase
ADAM12	KIAA4001, MCMP, MCMPMltna, meltrin alpha, mKIAA4001, MLTN, MLTNA, M[a]	a disintegrin and metalloproteinase domain 12 (meltrin alpha)	O43184	Plasma Membrane	peptidase
ADAM15	MDC15, METARGIDIN, tMDCVI	a disintegrin and metalloproteinase domain 15 (metargidin)	Q13444	Plasma Membrane	peptidase
ADM	ADRENOMEDULLIN, AM, Ap, H39316, RATAP	adrenomedullin	P35318	Extracellular Space	other
ADORA3	A3 ADENOSINE RECEPTOR, A3AR, A3r, ARA3, Gpcr2	adenosine A3 receptor	P33765	Plasma Membrane	G-protein coupled receptor
AFP	FETA, FETOPROTEIN ALPHA, HPAFP	alpha-fetoprotein	P02771	Extracellular Space	transporter
AGTR1	1810074K20Rik, AG2S, AGTR1A, AGTR1B, AI551199, Angiotensin ii 1a receptor, Angiotensin II receptor 1a, Angiotensin ii receptor type 1a, Angtr-1a, Angtr-1b, AT1, AT1A, At1a receptor, AT1AR, AT1B, AT1R, AT1RA, AT1RB, AT1RC, AT2R1, AT2R1A, AT2R1B, AT3, HAT1R, MGC37610	angiotensin II receptor, type 1	P30556	Plasma Membrane	G-protein coupled receptor
AGTR2	AT2, AT2-R, ATGR2	angiotensin II receptor, type 2	P50052	Plasma Membrane	G-protein coupled receptor
AHSG	AHS, ALPHA2 HSG, FETUA, FETUIN-A, HSGA, pp63	alpha-2-HS-glycoprotein	P02765	Extracellular Space	other
ALB	Alb-1, Alb1, ALBUMIN, Albumin 1, Albza, DKFZp779N1935, PRO0883, PRO1341, SA, SERUM ALBUMIN	albumin	P02768	Extracellular Space	transporter
ALOX15	12-Lipoxygenase, 12-LO, 12-LOX, 12/15 lo, 15-LIPOXYGENASE, 15-LO-1, 15-LOX-1, Alox12, Alox12l, L-12LO	arachidonate 15-lipoxygenase	P16050	Cytoplasm	enzyme
AMH	MIF, MIS	anti-Mullerian hormone	P03971	Extracellular Space	growth factor
ANPEP	AMINOPEPTIDASE N, APM, APN, CD13, gp150, Kidney Aminopeptidase M, LAP1, p150, PEPN	alanyl (membrane) aminopeptidase (aminopeptidase N, aminopeptidase M, microsomal aminopeptidase, CD13, p150)	P15144	Plasma Membrane	peptidase
ANXA2	ANNEXIN II, ANNEXIN2, ANX2, ANX2L4, CAL1H, Calpactin-1 heavy chain, LIP2, LIPOCORTIN2, LPC2, LPC2D, P36, PAP-IV	annexin A2	P07355	Plasma Membrane	other
APOE	AD2, apoE3, ApoE4, APOEA, APOLIPOPROTEIN E, apoprotein, MGC1571	apolipoprotein E	P02649	Extracellular Space	transporter
APP	A beta 25-35, A BETA1-40, A-BETA 40, A-BETA 42, AAA, ABETA, ABETA1-42, ABPP, Abx-42, AD1, Adap, amyloid, AMYLOID BETA, AMYLOID BETA 40, AMYLOID BETA 40 HUMAN PROTEIN, AMYLOID BETA 42, AMYLOID BETA PEPTIDE 40, App alpha, APP695, APP770, APPI, appican, BETA AMYLOID, BETAAPP, C99, CTFgamma, CVAP, E030013M08Rik, Kpi-App, KPI/APP, Nexin II, P3, PN2, PreA4, PROTEASE NEXIN2	amyloid beta (A4) precursor protein (protease nexin-II, Alzheimer disease)	P05067	Plasma Membrane	other
AREG	AMPHIREGULIN, AR, CRDGF, MGC13647, schwannoma-derived growth factor, SDGF	amphiregulin (schwannoma-derived growth factor)	P15514	Extracellular Space	growth factor
ARRB1	1200006I17Rik, ARB1, ARR1, ARRESTIN BETA 1, BARRES, Beta1 Arrestin, G430100A01Rik	arrestin, beta 1	P49407	Cytoplasm	other
ARRB2	AI326910, ARB2, ARR2, ARRESTIN BETA 2, ARRESTIN2, BARRES, DKFZp686L0365, MGC105502	arrestin, beta 2	P32121	Cytoplasm	other
ATP2B1	2810442I22Rik, Brain Calcium-Transporting Plasma Membrane Type ATPase Class 1 Isoform, CALCIUM PUMPING ATPASE, E130111D10Rik, PMCA1	ATPase, Ca++ transporting, plasma membrane 1	P20020	Plasma Membrane	enzyme
AXL	ARK, Tyro7, UFO	AXL receptor tyrosine kinase	P30530	Plasma Membrane	kinase
BAK1	BAK, BCL2L7, CDN1, MGC108627, N-Bak, N-BAK1	BCL2-antagonist/killer 1	Q16611	Cytoplasm	other
BAX	Bax zeta, Bcl2-associated X protein	BCL2-associated X protein	Q07812	Cytoplasm	other
BCAN	ALPBRE, BEHAB, BREVICAN, CSPG7, MGC13038	brevican	Q96GW7	Extracellular Space	other
BCL2	BCL-2B, BCL2 ALPHA, BCL2 BETA, Bcl2-2beta, C430015F12Rik, CED9, D630044D05Rik, D830018M01Rik, Ks-bcl-2, ORF16	B-cell CLL/lymphoma 2	P10415	Cytoplasm	other
BCL2L1	Bcl-X beta, BCL-XL, BCL-XL/S, BCL-XS, BCL2L, BCLX, MGC113803, MGC99998	BCL2-like 1	Q07817	Cytoplasm	other
BCL2L2	BCL-W, BCL-WEL, BCL-WS, BCL2-LIKE2, c98, Gtrgal2, Gtrosa41, KIAA0271, MGC91704	BCL2-like 2	Q92843	Cytoplasm	other
BCL2L11	BAM, Bcl-xl, bcl2l11 biml isoform, bcl2l11 bims isoform, BIM, BIM GAMMA, BIMABCD, BIMACD, BIMAD, BIMEL, BIML, BIMS, BOD, BODL, LOC150819	BCL2-like 11 (apoptosis facilitator)	O43521	Cytoplasm	other
BDKRB2	B(2), B2, B2 RECEPTOR, B2BKR, B2BRA, B2R, BK-2, BK2R, Bkb2, BKR2, BRADYKININ RECEPTOR B2, BRB2, DKFZp686O088, KININ B2 RECEPTOR	bradykinin receptor B2	P30411	Plasma Membrane	G-protein coupled receptor
BIK	BBC1, Biklk, BIP1, BLK, BP4, NBK	BCL2-interacting killer (apoptosis-inducing)	Q13323	Cytoplasm	other
BMP2	BMP2A, BONE MORPHOGENIC PROTEIN 2	bone morphogenetic protein 2	P12643	Extracellular Space	growth factor
BMPR1A	1110037I22Rik, ACVRLK3, ALK3, BMPR, BMPR-IA, SKR5	bone morphogenetic protein receptor, type IA	P36894	Plasma Membrane	kinase
BNIP3	MGC93043, NIP3	BCL2/adenovirus E1B 19kDa interacting protein 3	Q12983	Cytoplasm	other
BNIP3L	BNIP3A, BNIP3H, D14Ertd719e, NIP3-like protein X, Nip3L, NIX	BCL2/adenovirus E1B 19kDa interacting protein 3-like	O60238	Cytoplasm	other
BRCA2	/sup, AW045498, BRCA2A, DELTA12 BRCA2, FACD, FAD, FAD1, FANCB, FANCD, FANCD1, m1Uwm, RAB163, sup	breast cancer 2, early onset	P51587	Nucleus	transcription regulator
BSG	5A11, 5F7, BASIGIN, basignin, BASIN, CD147, CD157, CE9, EMMPRIN, HAB18G, HT-7, M6, OK, Ox47R, TCSF	basigin (OK blood group)	P35613	Plasma Membrane	other
BTC	BETACELLULIN	betacellulin	P35070	Extracellular Space	growth factor
BTK	AGMX1, AT, ATK, BPK, IMD1, p77btk, PSCTK1, Xid, XLA	Bruton agammaglobulinemia tyrosine kinase	Q06187	Cytoplasm	kinase
CA9	CAIX, Car9, MN, MN/CA9	carbonic anhydrase IX	Q16790	Nucleus	enzyme
CACNA1G	a1G, alpha-1G, Ca(V)T.1, CALCIUM CHANNEL ALPHA 1G, CaV3.1, Cav3.1d, LVA VOCC ALPHA1G, mKIAA1123, NBR13, [a]1G	calcium channel, voltage-dependent, alpha 1G subunit	O43497	Plasma Membrane	ion channel
CANX	1110069N15Rik, CALNEXIN, CNX, D11Ertd153e, IP90	calnexin	P27824	Cytoplasm	other
CAV1	CAV, CAVEOLIN, CAVEOLIN-1, MSTP085, VIP21	caveolin 1, caveolae protein, 22kDa	Q03135	Plasma Membrane	other
CBL	4732447J05Rik, 70Z CBL, C-CBL, CBL2, CBLA, LOC283153, p120 Cbl, RNF55	Cas-Br-M (murine) ecotropic retroviral transforming sequence	P22681	Nucleus	transcription regulator
CBX5	2610029O15Rik, Heterochromatin protein 1 alpha, Heterochromatin1 alpha, HP1, HP1-ALPHA, HP1A, HP1HS-ALPHA	chromobox homolog 5 (HP1 alpha homolog, Drosophila)	P45973	Nucleus	other
CCL2	AI323594, GDCF-2, GDCF-2 HC11, HC11, HSMCR30, Immediate Early Serum Responsive JE Gene, JE, MCAF, MCP-1, MGC9434, PDGF-inducible gene, SCYA2, Sigje, SMC-CF	chemokine (C-C motif) ligand 2	P13500	Extracellular Space	cytokine
CCL3	G0S19-1, GOS19.1, L2g25b, LD78ALPHA, Mip, MIP-1-ALPHA, MIP-1A, MIP1-(A), Mnp, SCYA3	chemokine (C-C motif) ligand 3	P10147	Extracellular Space	cytokine
CCL4	ACT2, AT744.1, cytokine, G-26, HC21, LAG1, MIP-1-BETA, MIP-1B, SCYA2, SCYA4	chemokine (C-C motif) ligand 4	P13236	Extracellular Space	cytokine
CCL5	D17S136E, MGC17164, MuRantes, RANTES, SCYA5, SISd, TCP228	chemokine (C-C motif) ligand 5	P13501	Extracellular Space	cytokine
CCL7	chemokine ligand 7, FIC, LOC287561, MARC, MCP-3, NC28, SCYA6, SCYA7	chemokine (C-C motif) ligand 7	P80098	Extracellular Space	cytokine
CCL21	6CKBAC2, 6CKINE, ALP, Ccl21b, Ccl21c, CKb9, ECL, Exodus-2, MGC107632, MGC34555, Plt, SCYA21, Scya21b, Scya21c, SLC, TCA4	chemokine (C-C motif) ligand 21	O00585	Extracellular Space	cytokine
CCL25	CKb15, SCYA25, TECK	chemokine (C-C motif) ligand 25	O15444	Extracellular Space	cytokine
CCL27	ALP, AW558992, CTACK, CTAK, ESKINE, ILC, mILC, PESKY, SCYA27, skinkine	chemokine (C-C motif) ligand 27	Q9Y4X3	Extracellular Space	cytokine
CCR2	CC-CKR-2, CCR2A, CCR2B, CKR2, CKR2A, CKR2B, CMKBR2, MCP-1-R, mJE-R	chemokine (C-C motif) receptor 2	P41597	Plasma Membrane	G-protein coupled receptor
CCR5	AM4-7, CC-CKR-5, CCL4 RECEPTOR, CCL5 RECEPTOR, CD195, CKR-5, CMKBR5	chemokine (C-C motif) receptor 5	P51681	Plasma Membrane	G-protein coupled receptor
CCR9	Cmkbr10, GPR-9-6, GPR28	chemokine (C-C motif) receptor 9	P51686	Plasma Membrane	G-protein coupled receptor
CD2	CD2R, Erythrocyte receptor, LFA-2, LFA-3 receptor, LFA3R, Ly-37, OX-34, SRBC, T11	CD2 antigen (p50), sheep red blood cell receptor	P06729	Plasma Membrane	transmembrane receptor
CD4	CD4 ANTIGEN, CD4 Receptor, CD4mut, L3T4, Ly-4, p55, W3/25	CD4 antigen (p55)	P01730	Plasma Membrane	transmembrane receptor
CD9	BA2, CD9 ANTIGEN, DRAP-27, GIG2, MIC3, MRP-1, P24	CD9 antigen (p24)	P21926	Plasma Membrane	other
CD14	CD14 ANTIGEN	CD14 antigen	P08571	Plasma Membrane	transmembrane receptor
CD19	B4, CD19 ANTIGEN, MGC12802	CD19 antigen	P15391	Plasma Membrane	other
CD22	A530093D23, Cd22-beta, Lyb-8, SIGLEC-2	CD22 antigen	P20273	Plasma Membrane	other
CD24	CD24A, Heat stable antigen, HSA, Ly-52, MGC93641	CD24 antigen (small cell lung carcinoma cluster 4 antigen)	P25063	Plasma Membrane	other
CD36	CD36 Antigen, FAT, FATTY ACID TRANSLOCASE, GP3B, GP4, GPIV, MGC91634, PASIV, PLATELET RECEPTOR FOR TYPE I COLLAGEN, SCARB3	CD36 antigen (collagen type I receptor, thrombospondin receptor)	P16671	Plasma Membrane	other
CD40	Bp50, CD40L, CD40L RECEPTOR, CDW40, GP39, HIGM1, IGM, IMD3, MGC9013, p50, T-BAM, TNFRSF5, TRAP	CD40 antigen (TNF receptor superfamily member 5)	P25942	Plasma Membrane	transmembrane receptor
CD44	AW121933, CD44 Antigen, CD44A, CD44E, CD44R, CD44S, CD44V, CD44V7, CDW44, ECMR-III, Epican, HERMES, Hermes antigen, IN, LHR, Ly-24, MC56, MDU2, MDU3, METAA, MGC10468, MIC4, MUTCH-I, Pgp-1, RHAMM	CD44 antigen (homing function and Indian blood group system)	P16070	Plasma Membrane	other
CD47	9130415E20Rik, AA407862, B430305P08Rik, CD47 ANTIGEN, CDw149, IAP, IAP4, Itgp, Locuslink 71587, MER6, MGC93490, OA3	CD47 antigen (Rh-related antigen, integrin-associated signal transducer)	Q08722	Plasma Membrane	other
CD59	Cd59a, Cd59b, MGC2354, MIC11, MIN1, MIN2, MIN3, MSK21, PROTECTIN	CD59 antigen p18-20 (antigen identified by monoclonal antibodies 16.3A5, EJ16, EJ30, EL32 and G344)	P13987	Plasma Membrane	other
CD68	CD68 ANTIGEN, gp110, MACROSIALIN, SCARD1	CD68 antigen	P34810	Plasma Membrane	other
CD80	B7, B7-1, B7.1, Cd28l, CD28LG, CD28LG1, CD80 Antigen, LAB7, Ly-53, MIC17, TS/A-1	CD80 antigen (CD28 antigen ligand 1, B7-1 antigen)	P33681	Plasma Membrane	transmembrane receptor
CD81	S5.7, TAPA1	CD81 antigen (target of antiproliferative antibody 1)	P60033	Plasma Membrane	other
CD82	4F9, C33, C33 antigen, GR15, IA4, KAI1, Kangai1, R2, SAR2, ST6	CD82 antigen	P27701	Plasma Membrane	other
CD86	B7, B7-2, B70, Cd28l2, CD28LG2, CD86 ANTIGEN, CLS1, LAB72, Ly-58, MB7, MGC34413, TS/A-2	CD86 antigen (CD28 antigen ligand 2, B7-2 antigen)	P42081	Plasma Membrane	transmembrane receptor
CD151	GP27, p27, PETA-3, SFA-1	CD151 antigen	P48509	Plasma Membrane	other
CD40LG	CD154, CD40 LIGAND, CD40L, GP39, hCD40L, HIGM1, IGM, IMD3, Ly-62, T-BAM, TNFSF5, TRAP	CD40 ligand (TNF superfamily, member 5, hyper-IgM syndrome)	P29965	Extracellular Space	cytokine
CDC42	CDC42HS, CELLULAR GROWTH REGULATING PROTEIN, G25K	cell division cycle 42 (GTP binding protein, 25kDa)	P50290	Cytoplasm	enzyme
CDH1	Arc-1, Cadherin 1, CDHE, CSEIL, E-CADHERIN, E-CADHERIN 120 KDA, ECAD, LCAM, Um, UVO, uvomorulin	cadherin 1, type 1, E-cadherin (epithelial)	P12830	Plasma Membrane	other
CDH2	CDHN, N-CADHERIN, NCAD	cadherin 2, type 1, N-cadherin (neuronal)	P19022	Plasma Membrane	other
CDH3	Cadp, CDHP, HJMD, P-CADHERIN, PCAD	cadherin 3, type 1, P-cadherin (placental)	P22223	Plasma Membrane	other
CDH5	7B4, AA408225, CADHERIN5, CD144, Ve Cad2, VE-Cad, VE-CADHERIN, VEC	cadherin 5, type 2, VE-cadherin (vascular epithelium)	P33151	Plasma Membrane	other
CEACAM1	bb-1, BGP, BGP1, BGPa, Bgpd, BGPI, BGPR, C-CAM, C-CAM1, CD66, CD66A, Cea-1, Cea-7, CEACAM1-3S, CEACAM1-4L, ECTO ATPASE, HV2, mCEA1, Mhv-1, MHVR, mmCGM1, mmCGM1a, mmCGM2, Pp120	carcinoembryonic antigen-related cell adhesion molecule 1 (biliary glycoprotein)	P13688	Plasma Membrane	transmembrane receptor
CEACAM5	CD66E, CEA, DKFZp781M2392	carcinoembryonic antigen-related cell adhesion molecule 5	P06731	Plasma Membrane	other
CEACAM6	CD66C, CEAL, NCA	carcinoembryonic antigen-related cell adhesion molecule 6 (non-specific cross reacting antigen)	P40199	Plasma Membrane	other
CGA	aGSU, Alpha, ALPHA GONADOTROPIN, ALPHA GSU, alphaSU, CG-ALPHA, Common alpha, FSH ALPHA, FSHA, GLYCOPROTEIN HORMONE ALPHA SUBUNIT, Gonadotropin, Gonadotropin Alpha, Gonadotropin alpha subunit, GPHa, GPHA1, GPHALPHA, HCG, HCG ALPHA, Lh Alpha, LH AND FSH COMMON ALPHA SUBUNIT, LHA, MGC107283, Pituitary Glycoprotein Hormone alpha subunit, TSH ALPHA, TSHA	glycoprotein hormones, alpha polypeptide	P01215	Extracellular Space	other
CLN3	AI323623, BTS, MGC94583	ceroid-lipofuscinosis, neuronal 3, juvenile (Batten, Spielmeyer-Vogt disease)	Q13286	Cytoplasm	other
CLU	APOJ, APOLIPOPROTEIN J, CLI, CLUSTERIN, COMPLEMENT CYTOLYSIS INHIBITOR, D14Ucla3, Gp80, MGC24903, RATTRPM2B, SGP-2, SP-40, Sugp-2, Sulfated glycoprotein 2, TRMP2, TRPM-2, TRPM2B, Trpmb	clusterin (complement lysis inhibitor, SP-40,40, sulfated glycoprotein 2, testosterone-repressed prostate message 2, apolipoprotein J)	P10909	Extracellular Space	other
CNR1	CANN6, Cannabinoid Receptor, CB-R, CB1, CB1A, CB1K5, CNR, SKR6R	cannabinoid receptor 1 (brain)	P21554	Plasma Membrane	G-protein coupled receptor
CNTF	HCNTF, MGC41235	ciliary neurotrophic factor	P26441	Extracellular Space	cytokine
CNTN2	Axonin-1, AXT, D130012K04Rik, DKFZp781D102, TAG-1, TAG-564, TAX, TAX1	contactin 2 (axonal)	Q02246	Plasma Membrane	other
COL18A1	COLLAGEN TYPE XVIII, Collagen type xviii alpha1, ENDOSTATIN, KNO	collagen, type XVIII, alpha 1	P39060	Extracellular Space	other
COL1A1	aa 694-711, ALPHA 1(I) COLLAGEN, Alpha1 type i collagen, Alpha1 Type I Procollagen, Alpha1-1 Collagen, COL1, Cola-1, COLIA1, Collagen alpha1, COLLAGEN ALPHA1(I), COLLAGEN I ALPHA1, COLLAGEN TYPE I ALPHA 1, COLLAGEN TYPE I PRO ALPHA 1, Collagen Type1 Alpha1, Mov-13, OI4, PREPRO COLLAGEN ALPHA1(I), Procollagen alpha 1(i), Procollagen alpha1 (1), Procollagen alpha1 type I, Type I (alpha 1) procollag…	collagen, type I, alpha 1	P02452	Extracellular Space	other
COL1A2	ALPHA2(I) COLLAGEN, COLA2, COLLAGEN ALPHA2 TYPE1, COLLAGEN ALPHA2(I), COLLAGEN TYPE I PRO ALPHA 2, COLLAGEN TYPE1 ALPHA2, OI4, oim, Pro-alpha2(i)collagen, PROCOLLAGEN ALPHA2(I), Procollagen type 1, prepro-alpha2 chain	collagen, type I, alpha 2	P08123	Extracellular Space	other
COL4A3	alpha3(IV), Collagen Type IV alpha3, Goodpasture antigen, TUMSTATIN, [a]3(IV)	collagen, type IV, alpha 3 (Goodpasture antigen)	Q01955	Extracellular Space	other
CR2	C3DR, CD21, CD35, Cr-1, EBV receptor, sCR1	complement component (3d/Epstein Barr virus) receptor 2	P20023	Plasma Membrane	transmembrane receptor
CSF1	Csfm, M-CSF, MCSF RECEPTOR, MCSF1, MGC31930, Op, PG-100	colony stimulating factor 1 (macrophage)	P09603	Extracellular Space	cytokine
CSF2	Csfgm, GM-CSF, NIF	colony stimulating factor 2 (granulocyte-macrophage)	P04141	Extracellular Space	cytokine
CSF3	CSFG, G-CSF, MGC45931	colony stimulating factor 3 (granulocyte)	P09919	Extracellular Space	cytokine
CSF1R	C-FMS, CD115, CSF1 RECEPTOR, Csfmr, CSFR, FIM2, FMS, M-CSFR, MCSF RECEPTOR, Mcsf1r, RECEPTOR FOR CSF1, RTK	colony stimulating factor 1 receptor, formerly McDonough feline sarcoma viral (v-fms) oncogene homolog	P07333	Plasma Membrane	kinase
CSK	p50 Csk	c-src tyrosine kinase	P41240	Cytoplasm	kinase
CSPG2	5430420N07Rik, 9430051N09, CHONDROITIN SULFATE PROTEOGLYCAN, DKFZp686K06110, hdf, NG2, PG-M(V0), PG-M(V1), VERSICAN, Versican V1, Versican V2	chondroitin sulfate proteoglycan 2 (versican)	P13611	Extracellular Space	other
CTGF	AMPHIROGULIN, CCN2, CTGRP, Fisp12, Hcs24, IGFBP-RP2, IGFBP8, MGC102839, NOV2	connective tissue growth factor	P29279	Extracellular Space	growth factor
CTNNB1	Armadillo, BETA-CATENIN, CATENIN BETA, CATNB, CTNNB	catenin (cadherin-associated protein), beta 1, 88kDa	P35222	Nucleus	transcription regulator
CTSD	CATD, CATHEPSIN D, CD, CPSD, LOC196214, MGC2311	cathepsin D (lysosomal aspartyl protease)	P07339	Cytoplasm	peptidase
CTSL	1190035F06Rik, CATHEPSIN L, CATHESPIN L, CATHL, CATL, fs, MEP, nkt	cathepsin L	P07711	Cytoplasm	peptidase
CX3CL1	AB030188, ABCD-3, C3Xkine, CX3C, CX3CL, CX3CR1, CXC3, CXC3 CHEMOKINE PRECURSOR, CXC3C, D8Bwg0439e, FK, FKN, FRACTALKINE, NEUROTACTIN, NTN, NTT, SCYD1	chemokine (C-X3-C motif) ligand 1	P78423	Extracellular Space	cytokine
CXADR	2610206D03Rik, AU016810, CAR, CAR VIRUS RECEPTOR, Car1, Car2, CAR2/7, CAR3/7, CAR4/7, COXSACKIE VIRUS AND ADENOVIRUS RECEPTOR, HCAR, MCAR, MGC109536	coxsackie virus and adenovirus receptor	P78310	Plasma Membrane	G-protein coupled receptor
CXCL1	GRO ALPHA, GRO1, GROA, MGSA, MGSA alpha, MGSA-a, NAP-3, SCYB1	chemokine (C-X-C motif) ligand 1 (melanoma growth stimulating activity, alpha)	P09341	Extracellular Space	cytokine
CXCL12	chemokine, hIRH, PBSF, PBSF/SDF-1, SCYB12, SDF-1, SDF-1A, SDF1 ALPHA, SDF1B, stromal cell-derived factor 1, TLSF, TLSF-a, TLSF-b, TPAR1	chemokine (C-X-C motif) ligand 12 (stromal cell-derived factor 1)	P48061	Extracellular Space	cytokine
CXCR3	CD183, CKR-L2, CMKAR3, GPR3, GPR9, IP10, IP10-R, Mig-R, TAC	chemokine (C-X-C motif) receptor 3	P49682	Plasma Membrane	G-protein coupled receptor
CXCR4	Ccr4, CD184, Cmkar4, D2S201E, FB22, FUSIN, HM89, HSY3RR, LAP3, LCR1, LESTR, Leukocyte 7 transmembrane receptor, MGC108696, NPY3R, NPYR, NPYRL, NPYY3R, PB-CKR, PBSF/SDF-1, WHIM	chemokine (C-X-C motif) receptor 4	P61073	Plasma Membrane	G-protein coupled receptor
CYP19A1	Ar, ARO, ARO1, AROMATASE, CPV1, CYAR, CYP19, Int-5, P-450AROM, p450 aromatase	cytochrome P450, family 19, subfamily A, polypeptide 1	P11511	Cytoplasm	enzyme
CYP1A1	AHH, AHRR, CP11, CYP1, Cyp45c, Cypc45c, CYPIA1, Cytochrome p1-450, CYTOCHROME P4501A1, P-450MC, P1-450, p450 1A1, P450-1, P450-C, P450-P1, P450DX, P450MT2	cytochrome P450, family 1, subfamily A, polypeptide 1	P04798	Cytoplasm	enzyme
CYP1B1	CP1B, GLC3A, p450 1B1, P450Rap	cytochrome P450, family 1, subfamily B, polypeptide 1	Q16678	Cytoplasm	enzyme
CYP2B6	CPB6, CYP2B, Cyp2b10, Cyp2b20, CYPIIB6, IIB1, LOC361523, p16, P450	cytochrome P450, family 2, subfamily B, polypeptide 6	P20813	Cytoplasm	enzyme
CYR61	CCN1, GIG1, IGFBP10, MGC93040	cysteine-rich, angiogenic inducer, 61	O00622	Extracellular Space	other
DAF	CD55, CR, Daf a GPI, Daf-GPI, Daf1, Decay accelerating factor-1, GPI-DAF, TC	decay accelerating factor for complement (CD55, Cromer blood group system)	P08174	Plasma Membrane	other
DAG1	156DAG, A3a, AGRNR, ALPHA DG, ALPHA DYSTROGLYCAN, BETA DYSTROGLYCAN, D9Wsu13e, DAG, DG, Dystroglycan, Dystrophin-associated glycoprotein-1	dystroglycan 1 (dystrophin-associated glycoprotein 1)	Q14118	Plasma Membrane	transmembrane receptor
DCN	Bone proteoglycan II, DC, DECORIN, DSPG2, MGC94682, PG40, PGII, PGS2, SLRR1B	decorin	P07585	Extracellular Space	other
DKK1	hDkk-1, mdkk-1, SK, UNQ492/PRO1008	dickkopf homolog 1 (Xenopus laevis)	O94907	Extracellular Space	growth factor
DNASE1	DNASEI, DNL1, DRNI, FLJ38093, MGC108543	deoxyribonuclease I	P24855	Extracellular Space	enzyme
DPP4	ADABP, ADCP2, CD26, DPPIV, THAM, TP103	dipeptidylpeptidase 4 (CD26, adenosine deaminase complexing protein 2)	P27487	Plasma Membrane	peptidase
ECGF1	2900072D10Rik, 4930423K06Rik, GLIOSTATIN, HPD-ECGF, PD-ECGF, Pdgfec, THYMIDINE PHOSPHORYLASE, TP	endothelial cell growth factor 1 (platelet-derived)	P19971	Extracellular Space	growth factor
EDG3	FLJ37523, LPB3, MGC71696, S1P3, S1PR3	endothelial differentiation, sphingolipid G-protein-coupled receptor, 3	Q99500	Plasma Membrane	G-protein coupled receptor
EDG4	IPA2, LPA receptor 2, LPA2, LPA2 RECEPTOR, LPAR2	endothelial differentiation, lysophosphatidic acid G-protein-coupled receptor, 4	Q9HBW0	Plasma Membrane	G-protein coupled receptor
EDG5	1100001A16Rik, AGR16, Gpcr13, GPCR18, H218, LPB2, S1P2, S1PR2, snGPCR18	endothelial differentiation, sphingolipid G-protein-coupled receptor, 5	O95136	Plasma Membrane	G-protein coupled receptor
EDN1	BIG ENDOTHELIN1, ENDOTHELIN-1, ET-1, preproET	endothelin 1	P05305	Extracellular Space	other
EDN2	beta-ET, ENDOTHELIN 2, ET2, Preproendothelin-2, VIC	endothelin 2	P20800	Extracellular Space	other
EDN3	ET3, ls, MGC15067, MGC61498	endothelin 3	P14138	Extracellular Space	other
EFNA1	B61, ECKLG, EFL-1, EPGL1, EPHRIN A1, Epl1, EPLG1, LERK-1, TNFAIP4	ephrin-A1	P20827	Plasma Membrane	other
EFNA5	AF1, AL-1, EFL-5, EPHRIN-A5, Epl7, EPLG7, LERK-7, RAGS	ephrin-A5	P52803	Plasma Membrane	kinase
EFNB1	Cek5-L, CFND, CFNS, EFL-3, Elk-L, EPHRIN-B1, Epl2, EPLG2, LERK-2, MGC8782, Stra1	ephrin-B1	P98172	Plasma Membrane	other
EGF	URG	epidermal growth factor (beta-urogastrone)	P01133	Extracellular Space	growth factor
EGFR	EGF RECEPTOR, EGFRec, ER2, ERBB, ERBB1, Errp, HER1, mENA, wa-2, Wa5	epidermal growth factor receptor (erythroblastic leukemia viral (v-erb-b) oncogene homolog, avian)	P00533	Plasma Membrane	kinase
ELK1	ELK, p62TCF, TCF/ELK	ELK1, member of ETS oncogene family	P19419	Nucleus	transcription regulator
ENG	CD105, END, ENDOGLIN, HHT1, ORW, ORW1, S-endoglin	endoglin (Osler-Rendu-Weber syndrome 1)	P17813	Plasma Membrane	other
ENPP2	ATX, AUTOTAXIN, DYNACTIN SUBUNIT, LysoPLD, MGC93258, Npps2, PD-IALPHA, PDNP2, Phosphodiesterase I	ectonucleotide pyrophosphatase/phosphodiesterase 2 (autotaxin)	Q13822	Plasma Membrane	enzyme
EPB41L3	4.1B, DAL-1, EPB4.1L3, KIAA0987, NBL3	erythrocyte membrane protein band 4.1-like 3	Q9Y2J2	Plasma Membrane	other
EPHA2	ECK, ECKR, Myk2, Sek-2	EPH receptor A2	P29317	Plasma Membrane	kinase
EPHB2	CEK5, DRT, Eph receptor b2, Ephb1, Ephrin receptor protein-tyrosine kinase b2, EPHT3, EPTH3, ERK, ETECK, Hek5, MGC87492, NAF2, Nuk, Prkm5, Qek5, Sek3, Tyro5	EPH receptor B2	P29323	Plasma Membrane	kinase
EPO	EP, ERYTHROPOIETIN	erythropoietin	P01588	Extracellular Space	cytokine
EPOR	EP-R, ERYTHROPOIETIN RECEPTOR, MGC108723	erythropoietin receptor	P19235	Plasma Membrane	transmembrane receptor
ERBB2	C-ERBB2, c-neu, EGFR2, ERBB2 RECEPTOR, HER-2, HER2/NEU, mKIAA3023, NEU, NGL, p185erbb2, p185HER2, P185NEU, TKR1	v-erb-b2 erythroblastic leukemia viral oncogene homolog 2, neuro/glioblastoma derived oncogene homolog (avian)	P04626	Plasma Membrane	kinase
ERBB3	C-ERBB3, erbB3-S, ERBB3R, HER3, MDA-BF-1, MGC88033, p180-ErbB3, p45-sErbB3, p85-sErbB3	v-erb-b2 erythroblastic leukemia viral oncogene homolog 3 (avian)	P21860	Plasma Membrane	kinase
ERBB4	HER4	v-erb-a erythroblastic leukemia viral oncogene homolog 4 (avian)	Q15303	Plasma Membrane	kinase
ESR1	Alpha estrogen receptor, DKFZp686N23123, E/F ER ALPHA, ER, Er alpha (46 kDa isoform), ER66, ERA, ERALPHA, ER[a], ESR, ESRA, ESTR, ESTRA, ESTROGEN RECEPTOR ALPHA, ESTROGEN RECEPTOR1, major ORF, NR3A1, RNESTROR, TERP-1	estrogen receptor 1	P03372	Nucleus	ligand-dependent nuclear receptor
F2R	ALPHA THROMBIN RECEPTOR, CF2R, HTR, MGC28086, MGC93622, PAR1, ThR, THROMBIN RECEPTOR, ThrR, TR, TRGPC, TRP	coagulation factor II (thrombin) receptor	P25116	Plasma Membrane	G-protein coupled receptor
F2RL1	Gpcr11, GPR11, PAR-2	coagulation factor II (thrombin) receptor-like 1	P55085	Plasma Membrane	G-protein coupled receptor
FAS	ALPS1A, APO-1, Apo-1 Fas, APT1, CD95, FAS RECEPTOR, FAS1, FASR, FASTM, Lpr, RGD:619831, TNFR6, TNFRSF6	Fas (TNF receptor superfamily, member 6)	P25445	Plasma Membrane	transmembrane receptor
FASLG	APT1LG1, CD178, CD95L, FAS-L, FAS-LIGAND, Fasl, GLD, mFasL, TNFSF6	Fas ligand (TNF superfamily, member 6)	P48023	Extracellular Space	cytokine
FBLN1	FBLN, FIBULIN 1	fibulin 1	P23142	Extracellular Space	other
FBLN5	A55, ARMD3, DANCE, EVEC, Fibulin5, UP50	fibulin 5	Q9UBX5	Extracellular Space	other
FGF1	ACIDIC FGF, AFGF, Dffrx, ECGF, ECGF-beta, ECGFA, ECGFB, Fam, FGF-alpha, FGFA, GLIO703, HBGF-1, HEPARIN BINDING ECGF, p40 SYT1	fibroblast growth factor 1 (acidic)	P05230	Extracellular Space	growth factor
FGF2	BASIC FIBROBLAST GROWTH FACTOR, BFGF, BFGF 22 KD, bFGF-2, FGF2 22, FGF2 22.5, FGF2 24, FGFB, HBGH-2, HMW FGF2	fibroblast growth factor 2 (basic)	P09038	Extracellular Space	growth factor
FGF3	HBGF-3, INT-2, Int-P	fibroblast growth factor 3 (murine mammary tumor virus integration site (v-int-2) oncogene homolog)	P11487	Extracellular Space	growth factor
FGF4	Fgfk, HBGF-4, HST, HST-1, HSTF1, K-FGF, KS3	fibroblast growth factor 4 (heparin secretory transforming protein 1, Kaposi sarcoma oncogene)	P08620	Extracellular Space	growth factor
FGF7	HBGF-7, keratinocyte growth factor, KGF	fibroblast growth factor 7 (keratinocyte growth factor)	P21781	Extracellular Space	growth factor
FGF8	AIGF, HBGF-8	fibroblast growth factor 8 (androgen-induced)	P55075	Extracellular Space	growth factor
FGFR1	BFGFR, C-FGR, CEK, FGF1 RECEPTOR, FGFR1-IIIC, Fgfr1c, FLG, Flk2, FLT2, H2, H3, H4, H5, KAL2, N-SAM	fibroblast growth factor receptor 1 (fms-related tyrosine kinase 2, Pfeiffer syndrome)	P11362	Plasma Membrane	kinase
FGFR2	BEK, BFR-1, CEK3, CFD1, ECT1, Fgfr-7, FGFR2-IIIB, Fgfr2b, JWS, K-SAM, KGFR, KGFRTr, MGC102519, TK14, TK25	fibroblast growth factor receptor 2 (bacteria-expressed kinase, keratinocyte growth factor receptor, craniofacial dysostosis 1, Crouzon syndrome, Pfeiffer syndrome, Jackson-Weiss syndrome)	P21802	Plasma Membrane	kinase
FGFR3	ACH, CEK2, Fgfr3 iiib, HBGFR, HSFGFR3EX, JTK4	fibroblast growth factor receptor 3 (achondroplasia, thanatophoric dwarfism)	P22607	Plasma Membrane	kinase
FGFR4	JTK2, MGC20292, TKF	fibroblast growth factor receptor 4	P22455	Plasma Membrane	kinase
FLT1	FLT, sFlt1, VEGFR-1	fms-related tyrosine kinase 1 (vascular endothelial growth factor/vascular permeability factor receptor)	P17948	Plasma Membrane	kinase
FLT3	B230315G04, CD135, FLK2, Ly72, STK1	fms-related tyrosine kinase 3	P36888	Plasma Membrane	kinase
FLT4	AI323512, Chy, FLT41, PCL, VEGFR-3	fms-related tyrosine kinase 4	P35916	Plasma Membrane	kinase
FLT3LG	FL, FLT3 LIGAND, FLT3L, FMS-RELATED TYROSINE KINASE 3 LIGAND, Ly72L	fms-related tyrosine kinase 3 ligand	P49771	Extracellular Space	cytokine
FN1	cFn, CIG, DKFZp686F10164, DKFZp686H0342, DKFZp686O13149, E330027I09, FIBNEC, FIBRONECTIN, FIBRONECTIN 1, Fibronectin i, FINC, FN, LETS, MSF	fibronectin 1	P02751	Plasma Membrane	enzyme
FOLH1	FGCP, FOLH, GCP2, GCPII, mGCP, mopsm, Naalad, NAALAD1, NAALAdase, NAALADase I, PSM, PSMA	folate hydrolase (prostate-specific membrane antigen) 1	Q04609	Plasma Membrane	peptidase
FOLR1	FBP, FBP1, Folbp-1, FOLR, FR-ALPHA, MOv18	folate receptor 1 (adult)	P15328	Plasma Membrane	transporter
FPR1	fMLF-R, FMLP, FMLP RECEPTOR, FORMYL PEPTIDE RECEPTOR, FPR, FR, LXA4R	formyl peptide receptor 1	P21462	Plasma Membrane	G-protein coupled receptor
FPRL1	ALXR, E330010I07Rik, FMLP-R-II, FMLPX, Fpr-rs2, Fpr2, FPR2A, FPRH1, FPRH2, HM63, LXA4-R	formyl peptide receptor-like 1	P25090	Plasma Membrane	G-protein coupled receptor
FRAP1	2610315D21Rik, Flat, Flat-Top, FRAP, FRAP2, FRB, MTOR, RAFT1, RAPT1	FK506 binding protein 12-rapamycin associated protein 1	P42345	Nucleus	kinase
FTH1	APOFERRITIN H CHAIN, FERRITIN H, FERRITIN H CHAIN, Ferritin heavy chain, Ferritin subunit H, FHC, FTH, FTHL6, H FERRITIN, Hcf, MFH, PIG15, PLIF	ferritin, heavy polypeptide 1	P02794	Cytoplasm	other
FURIN	FUR, PACE, PCSK3, SPC1	furin (paired basic amino acid cleaving enzyme)	P09958	Cytoplasm	peptidase
FXYD5	dysad, DYSADHERIN, EF-8, HSPC113, IWU-1, KCT1, OIT2, PRO6241, RIC	FXYD domain containing ion transport regulator 5	Q96DB9	Plasma Membrane	ion channel
GH1	GH, GH-N, GROWTH HORMONE, HGH, hGH-N, Pgh, RNGHGP	growth hormone 1	P01241	Extracellular Space	cytokine
GHR	GHBP, GHR/BP	growth hormone receptor	P10912	Plasma Membrane	transmembrane receptor
GHRH	GHRF, GRF, Grh	growth hormone releasing hormone	P01286	Extracellular Space	other
GHRL	2210006E23Rik, des-octanoyl ghrelin, GHRELIN, m46, MTLRP, MTLRPAP	ghrelin precursor	Q9UBU3	Extracellular Space	growth factor
GJA1	CNX43, CONNEXIN43, CX43, Cx43alpha1, DFNB38, GJAL, MGC93610, ODD, ODDD, ODOD, SDTY3	gap junction protein, alpha 1, 43kDa (connexin 43)	P17302	Plasma Membrane	transporter
GJA4	Cnx37, CONNEXIN 37, CX37, CXN37	gap junction protein, alpha 4, 37kDa (connexin 37)	P35212	Plasma Membrane	transporter
GJB1	CMTX, CMTX1, Cnx32, CONNEXIN-32, CX32, MGC6217	gap junction protein, beta 1, 32kDa (connexin 32, Charcot-Marie-Tooth neuropathy, X-linked)	P08034	Plasma Membrane	transporter
GML	LY6DL	GPI anchored molecule like protein	Q99445	Plasma Membrane	other
GNRH1	GNRH, GNRH I, Gnrh2, GNRHA, Gonadotropin, Gonadotropin releasing hormone, GRH, hpg, LHRH, LNRH, RGNRHG1	gonadotropin-releasing hormone 1 (luteinizing-releasing hormone)	P01148	Extracellular Space	other
GPC1	glypican, GLYPICAN-1	glypican 1	P35052	Plasma Membrane	transmembrane receptor
GPC3	DGSX, Glypican 3, GTR2-2, MGC93606, OCI-5, SDYS, SGB, SGBS, SGBS1	glypican 3	P51654	Plasma Membrane	other
GPI	AMF, G6PI, Glucose phosphate isomerase 1, Gnpda, GNPI, Gpi-1, Gpi-1r, Gpi-1s, Gpi1, Gpi1-t, MGC113776, Neuroleukin, NLK, Org, PGI, PHI, SA-36	glucose phosphate isomerase	P06744	Extracellular Space	enzyme
GPR30	6330420K13Rik, Ceprl, CMKRL2, FEG-1, GPCR-Br, GPR41, LERGU, LERGU2, MGC99678	G protein-coupled receptor 30	Q99527	Plasma Membrane	G-protein coupled receptor
GRN	EPITHELIN, GEP, GP88, GRANULIN, PCDGF, PEPI	granulin	P28799	Extracellular Space	growth factor
GSN	DKFZp313L0718, GELSOLIN, MGC28083, MGC95032	gelsolin (amyloidosis, Finnish type)	P06396	Extracellular Space	other
GZMB	CCP-1/C11, CCP1, CCPI, CGL-1, CSP-B, CTLA1, CTSGL1, GB, GraB, GRANZYME B, HLP, SECT	granzyme B (granzyme 2, cytotoxic T-lymphocyte-associated serine esterase 1)	P10144	Cytoplasm	peptidase
HAS2	Hyaluronan synthase homolog	hyaluronan synthase 2	Q92819	Plasma Membrane	enzyme
HBEGF	DT Receptor, DTR, DTS, GFHB, HEGFL, Heparin binding epidermal growth factor-like growth factor, Heparin-binding EGF-like growth factor, MGC107656	heparin-binding EGF-like growth factor	Q99075	Extracellular Space	growth factor
HRAS	C-H-RAS, C-HA-RAS, C-HA-RAS-1, HA-RAS, Harvey-ras, HRAS1, K-ras, Kras2, N-ras, RAS, RAS HA, RASH1, V-H-RAS	v-Ha-ras Harvey rat sarcoma viral oncogene homolog	P01112	Plasma Membrane	enzyme
HRH2	H2 receptor, H2R	histamine receptor H2	P25021	Plasma Membrane	G-protein coupled receptor
ICAM1	BB2, CD54, ICAM, Ly-47, MALA-2, Melanoma Progression Associated Antigen, MGC6195, P3.58	intercellular adhesion molecule 1 (CD54), human rhinovirus receptor	P05362	Plasma Membrane	transmembrane receptor
IFNB1	IFB, IFF, IFNB, IFNB1A, MGC96956	interferon, beta 1, fibroblast	P01574	Extracellular Space	cytokine
IFNG	IFG, IFI, IFN-GAMMA, IFNG2, INTERFERON GAMMA	interferon, gamma	P01579	Extracellular Space	cytokine
IFNGR1	CD119, Ifgr, IFN GAMMA R ALPHA, IFN-GAMMA RECEPTOR, IFNGR, IFNGRA, INTERFERON GAMMA RECEPTOR ALPHA CHAIN, MAF receptor, Nktar	interferon gamma receptor 1	P15260	Plasma Membrane	transmembrane receptor
IGF1	C730016P09Rik, des(1-3)IGF-I, Des-(1-3)-igf1, IGFI, Preproinsulin-like growth factor ia	insulin-like growth factor 1 (somatomedin C)	P01343	Extracellular Space	growth factor
IGF2	IFG2, IGF-II, M6pr, Mpr, Peg2, RNIGF2, somatomedin A	insulin-like growth factor 2 (somatomedin A)	P01344	Extracellular Space	growth factor
IGF1R	CD221, Igf-i receptor alpha, IGF-I RECEPTOR BETA, IGF-IR, Igf-ir alpha, Igf-ir beta, IGF1 RECEPTOR, IGF1R ALPHA, IGF1R BETA, Igf1r beta isoform, IGFIRC, Igfr, IGFR1, JTK13, LOC51049, NM1	insulin-like growth factor 1 receptor	P08069	Plasma Membrane	kinase
IGF2R	AI661837, CD222, Ci M6pr, CI-MPR, Igf-II/mpr, Igfr2, M6P-R, M6P/IGF2R, MANNOSE-6-PHOSPHATE RECEPTOR, Mpr, MPR300, MPRI, TYPE 2 IGF RECEPTOR, Type 2 insulin-like growth factor receptor	insulin-like growth factor 2 receptor	P11717	Plasma Membrane	transmembrane receptor
IGFBP1	AFBP, hIGFBP-1, IBP1, IGF-BP25, IGFBA, IGFBP-RP1, PP12	insulin-like growth factor binding protein 1	P08833	Extracellular Space	other
IGFBP2	IBP2, IGF-BP53, ILGFBPA	insulin-like growth factor binding protein 2, 36kDa	P18065	Extracellular Space	other
IGFBP3	BP-53, IBP3, IGBP3, Igfbp2, IGgfbp3	insulin-like growth factor binding protein 3	P17936	Extracellular Space	other
IGFBP4	BP-4, Deb2, HT29-IGFBP, IBP4	insulin-like growth factor binding protein 4	P22692	Extracellular Space	other
IGFBP5	IBP5	insulin-like growth factor binding protein 5	P24593	Extracellular Space	other
IGFBP6	IBP6, RBP6A	insulin-like growth factor binding protein 6	P24592	Extracellular Space	other
IGFBP7	AGM, FSTL2, IGFBP-RP1, MAC25, PROSTACYCLIN STIMULATING FACTOR, PSF	insulin-like growth factor binding protein 7	Q16270	Extracellular Space	transporter
IGHM	C-region CH4 membrane bound domain, constant region of heavy chain of IgM, DKFZp686I15196, DKFZp686I15212, FLJ00385, Hepatitis B virus receptor binding protein, IG HEAVY CONSTANT MU, IG MU, Ig mu m, Igh-6, Igh6, Igm, IGM MU, immunoglobulin heavy constant gamma 3, IMMUNOGLOBULIN M, immunoglobulin mu, immunoglobulin mu chain, imunoglobulin heavy chain, MGC52291, MU, MU HEAVY CHAIN, Mu MT, muH, VH	immunoglobulin heavy constant mu	P20769	Plasma Membrane	transmembrane receptor
IL2	cytokine, INTERLEUKIN-2, lymphokine, TCGF	interleukin 2	P60568	Extracellular Space	cytokine
IL3	Csfmu, ERYTHROID COLONY POTENTIATING FACTOR, INTERLEUKIN 3, MCGF, MGC79398, MGC79399, MULTI-CSF	interleukin 3 (colony-stimulating factor, multiple)	P08700	Extracellular Space	cytokine
IL4	BSF1, IgG1, Il4e12, INTERLEUKIN 4, MGC79402	interleukin 4	P05112	Extracellular Space	cytokine
IL6	BSF2, FDGI, HGF, HSF, IFN BETA 2A, IFNB2, ILg6, INTERLEUKIN 6	interleukin 6 (interferon, beta 2)	P05231	Extracellular Space	cytokine
IL7		interleukin 7	P13232	Extracellular Space	cytokine
IL8	3-10C, AMCF-I, b-ENAP, CXCL8, GCP-1, INTERLEUKIN-8, K60, LECT, LUCT, LYNAP, MDNCF, MONAP, Monocyte-derived neutrophil chemotactic factor, NAF, NAP-1, SCYB8, TSG-1	interleukin 8	P10145	Extracellular Space	cytokine
IL10	CSIF, IL10A, IL10X, TGIF	interleukin 10	P22301	Extracellular Space	cytokine
IL11	AGIF	interleukin 11	P20809	Extracellular Space	cytokine
IL13	ALRH, P600	interleukin 13	P35225	Extracellular Space	cytokine
IL15	IL-T, MGC9721	interleukin 15	P40933	Extracellular Space	cytokine
IL18	IGIF, IL-1g, IL18 TYPE2, IL1F4, interferon-gamma-inducing factor, MGC12320	interleukin 18 (interferon-gamma-inducing factor)	Q14116	Extracellular Space	cytokine
IL24	C49A, FISP, IL10B, MDA-7, MOB5, ST16	interleukin 24	Q13007	Extracellular Space	cytokine
IL1A	IL-1, IL1-ALPHA, IL1F1	interleukin 1, alpha	P01583	Extracellular Space	cytokine
IL1B	IL-1, IL1-BETA, IL1F2	interleukin 1, beta	P01584	Extracellular Space	cytokine
IL1R1	CD121A, CD121b, D2S1473, IL-1R-alpha, IL1R, IL1RA, INTERLEUKIN 1 BETA RECEPTOR, P80	interleukin 1 receptor, type I	P14778	Plasma Membrane	transmembrane receptor
IL1RL1	DER4, FIT-1, LY84, MGC32623, ST2, St2-rs1, ST2L, ST2V, T1, T1/ST2	interleukin 1 receptor-like 1	Q01638	Plasma Membrane	transmembrane receptor
IL2RA	CD25, IL2R, IL2R ALPHA, IL2RAC, INTERLEUKIN 2 RECEPTOR ALPHA, Ly-43, TAC, TAC ANTIGEN, TCGFR	interleukin 2 receptor, alpha	P01589	Plasma Membrane	transmembrane receptor
IL2RB	CD122, Il-2/15Rbeta, IL-2RBETA, Il15rb, IL2R BETA C, IL2RBC, p70, P70-75	interleukin 2 receptor, beta	P14784	Plasma Membrane	transmembrane receptor
IL6R	CD126, GP80, IL-6R-1, IL6 RECEPTOR, IL6R ALPHA, IL6RA, MGC104991	interleukin 6 receptor	P08887	Plasma Membrane	transmembrane receptor
IL6ST	5133400A03Rik, Ac1055, CD130, CDw130, D13Ertd699e, GP130, GP130-RAPS, Il6 transd, IL6R-beta	interleukin 6 signal transducer (gp130, oncostatin M receptor)	P40189	Plasma Membrane	transmembrane receptor
INS	AA986540, Ins-2, Ins2, INSULIN, Insulin ii, Insulin2, Mody, Mody4, PPI, proinsulin, Proinsulin2	insulin	P01308	Extracellular Space	other
INSR	4932439J01Rik, ALPHA SUBUNIT INSULIN RECEPTOR, CD220, INSULIN RECEPTOR, INSULIN RECEPTOR B, INSULIN RECEPTOR BETA, INSULIN RECEPTOR KINASE, INSULIN RPTK, IR, IR ALPHA, IR BETA, IR-B	insulin receptor	P06213	Plasma Membrane	kinase
ITGA1	ALPHA1 INTEGRIN, CD49A, INTEGRIN ALPHA 1, VLA1	integrin, alpha 1	P56199	Plasma Membrane	other
ITGA2	BR, CD49B, GP IA, INTEGRIN ALPHA 2, VLA-2, VLAA2	integrin, alpha 2 (CD49B, alpha 2 subunit of VLA-2 receptor)	P17301	Plasma Membrane	other
ITGA3	CD49C, Galactoprotein B3, GAP-B3, INTEGRIN ALPHA 3, MSK18, VCA-2, VL3A, VLA-3 alpha chain, VLA3a	integrin, alpha 3 (antigen CD49C, alpha 3 subunit of VLA-3 receptor)	P26006	Plasma Membrane	other
ITGA4	Alpha4 Integrin, CD49D, IA4, INTEGRIN-ALPHA 4, MGC90518	integrin, alpha 4 (antigen CD49D, alpha 4 subunit of VLA-4 receptor)	P13612	Plasma Membrane	other
ITGA5	CD49E, FNRA, INTEGRIN ALPHA 5, VLA5, VLA5A	integrin, alpha 5 (fibronectin receptor, alpha polypeptide)	P08648	Plasma Membrane	other
ITGA6	5033401O05Rik, CD49F, INTEGRIN-ALPHA 6	integrin, alpha 6	P23229	Plasma Membrane	other
ITGAE	A530055J10, ALPHA-E1, CD103, CD103 antigen, HUMINAE, INTEGRIN ALPHA E, Integrin alpha Iel, Integrin alpha M290	integrin, alpha E (antigen CD103, human mucosal lymphocyte antigen 1; alpha polypeptide)	P38570	Plasma Membrane	other
ITGAL	CD11A, INTEGRIN ALPHA-L, LFA-1, LFA-1 ALPHA L, LFA1A, Ly-15, Ly-21	integrin, alpha L (antigen CD11A (p180), lymphocyte function-associated antigen 1; alpha polypeptide)	P20701	Plasma Membrane	other
ITGAM	C3 receptor, CD11B, CD11b/CD18, CR3, CR3A, F730045J24Rik, INTEGRIN ALPHA M, ITGAN, Ly-40, MAC-1, MAC1A, MO1A	integrin, alpha M (complement component receptor 3, alpha; also known as CD11b (p170), macrophage antigen alpha polypeptide)	P11215	Plasma Membrane	other
ITGAV	1110004F14Rik, 2610028E01Rik, CD51, INTEGRIN ALPHA V, MSK8, VNRA	integrin, alpha V (vitronectin receptor, alpha polypeptide, antigen CD51)	P06756	Plasma Membrane	other
ITGB1	4633401G24Rik, BETA1 INTEGRIN, BETA1 INTEGRIN RECEPTOR, CD29, CD29 antigen, FNRB, GPIIA, INTEGRIN BETA 1 RECEPTOR, Integrin beta 1a, INTEGRIN BETA 1C, INTEGRIN BETA 1D, INTEGRIN BETA1, MDF2, MSK12, VLAB	integrin, beta 1 (fibronectin receptor, beta polypeptide, antigen CD29 includes MDF2, MSK12)	P05556	Plasma Membrane	transmembrane receptor
ITGB2	2E6, CD18, Cr3 beta, INTEGRIN-BETA 2, LAD, LCAMB, LFA-1, LFA-1 BETA 2, LFA1 BETA CHAIN, MF17, MFI7	integrin, beta 2 (antigen CD18 (p95), lymphocyte function-associated antigen 1; macrophage antigen 1 (mac-1) beta subunit)	P05107	Plasma Membrane	other
ITGB3	CD61, GP3A, GPIIIA, INGRB3, INTEGRIN-BETA 3	integrin, beta 3 (platelet glycoprotein IIIa, antigen CD61)	P05106	Plasma Membrane	transmembrane receptor
ITGB4	AA407042, C230078O20, CD104, INTEGRIN BETA 4A, INTEGRIN BETA 4D, INTEGRIN-BETA 4	integrin, beta 4	P16144	Plasma Membrane	transmembrane receptor
ITGB5	beta-5, Beta5 integrin, ESTM23, INTEGRIN BETA 5, Integrin Beta X, [b]-5, [b]5A, [b]5B	integrin, beta 5	P18084	Plasma Membrane	other
ITGB7	INTEGRIN BETA7, Ly69	integrin, beta 7	P26010	Plasma Membrane	transmembrane receptor
JAG1	AGS, AHD, AWS, Headturner, HJ1, Htu, JAGGED1, JAGL1, Ser-1, SERRATE-1, slalom	jagged 1 (Alagille syndrome)	P78504	Extracellular Space	growth factor
KCNH2	Eag2, ERG1, Erg2, HERG, HERG CHANNEL, HERG1, Kv11.1, LQT, LQT2, M-erg, Merg1, merg1a, merg1b	potassium voltage-gated channel, subfamily H (eag-related), member 2	Q12809	Plasma Membrane	ion channel
KDR	6130401C07, Flk, FLK1, Krd-1, Ly73, MGC93590, VEGFR, VEGFR-2	kinase insert domain receptor (a type III receptor tyrosine kinase)	P35968	Plasma Membrane	kinase
KIT	Bs, C-KIT, c-Kit Gnnk+, CD117, Fdc, PBT, SCFR, Ssm, Tr-kit	v-kit Hardy-Zuckerman 4 feline sarcoma viral oncogene homolog	P10721	Plasma Membrane	kinase
KITLG	C-KIT LIGAND, Clo, CON, contrasted, DKFZp686F2250, Gb, KIT LIGAND, KITL, Kl, KL-1, Kl2, Mast cell factor, MGF, SCF, SCF RECEPTOR LIGAND, Scf164, SF, SL, SLF, STEEL, STEEL FACTOR, Stem cell factor	KIT ligand	P21583	Extracellular Space	growth factor
KLK3	APS, hK3, KLK2A1, PKAL, PLASMA PREKALLIKREIN, prostate specific antigen, PSA	kallikrein 3, (prostate specific antigen)	P07288	Extracellular Space	peptidase
KSR	AW492498, B-KSR1, D11Bhm183e, D11Bhm184e, hb, KSR1, RSU2	kinase suppressor of ras	Q8IVT5	Cytoplasm	kinase
LALBA	ALPHA LACTALBUMIN, LYZL7	lactalbumin, alpha-	P00709	Extracellular Space	enzyme
LAMA3	E170, Lama3B, LAMININ 5 ALPHA 3, LAMININ 5 ALPHA3-200, LAMININ ALPHA 3, LAMNA, LOCS, [a]3B	laminin, alpha 3	Q16787	Extracellular Space	other
LAMA5	KIAA1907, LAMININ ALPHA 5, mKIAA0533, [a]5	laminin, alpha 5	O15230	Extracellular Space	other
LAMB3	BETA3-140, LAMININ BETA3, LAMININ5 BETA3, LAMNB1, LOC305078, LOC360901	laminin, beta 3	Q13751	Extracellular Space	other
LEP	LEPTIN, OB, obese, Obgrp, OBS	leptin (obesity homolog, mouse)	P41159	Extracellular Space	growth factor
LGALS3	CBP35, GAL3, GALBP, GALECTIN-3, GBP, IgE binding protein, L-34, LGALS2, MAC-2, MGC105387	lectin, galactoside-binding, soluble, 3 (galectin 3)	P17931	Extracellular Space	other
LIF	CDF, cholinergic differentiation factor, D-FACTOR, HILDA, LEUKEMIA INHIBITORY FACTOR	leukemia inhibitory factor (cholinergic differentiation factor)	P15018	Extracellular Space	cytokine
LOX	H-rev142, LYSYL OXIDASE, MGC105112, Rrg, Rrg1, TSC-160	lysyl oxidase	P28300	Extracellular Space	enzyme
LPA	AK38, APOA, LP	lipoprotein, Lp(a)	P08519	Extracellular Space	other
LPL	Lipase, LIPD, LIPOPROTEIN LIPASE, MGC93586	lipoprotein lipase	P06858	Extracellular Space	enzyme
LRP1	A2MR, alpha-2-macroglobulin receptor, APOER, APR, CD91, LDL-RELATED 1, LRP, MGC88725	low density lipoprotein-related protein 1 (alpha-2-macroglobulin receptor)	Q07954	Plasma Membrane	transmembrane receptor
LRPAP1	A2MRAP, A2RAP, Alpha2 Macroglobulin Receptor-Associated Protein, HBP44, Heparin binding protein44, MRAP, RAP	low density lipoprotein receptor-related protein associated protein 1	P30533	Plasma Membrane	transmembrane receptor
LTBR	CD18, D12S370, LT-BETA-R, Ltar, Lymphotoxin Receptor, TNF-R-III, Tnfbr, TNFCR, TNFR-RP, TNFR2-RP, TNFRSF3	lymphotoxin beta receptor (TNFR superfamily, member 3)	P36941	Plasma Membrane	transmembrane receptor
LTF	GIG12, HLF2, LACTOFERRIN, Lactotransferrin, Lf, MMS10-R, Ms10r, N lobe	lactotransferrin	P02788	Extracellular Space	peptidase
MAP2K2	ERK ACTIVATOR KINASE 2, MAPKK2, MEK2, Mitogen activated protein kinase kinase 2, MK2, MKK2, p45 MAPK KINASE, PRKMK2	mitogen-activated protein kinase kinase 2	P36507	Cytoplasm	kinase
MCAM	1-gicerin, CD146, CD149, MELANOMA CELL ADHESION MOLECULE, MUC18, s-endo, s-gicerin	melanoma cell adhesion molecule	P43121	Plasma Membrane	other
MDK	cytokine, FLJ27379, MEK, MIDKINE, MK, NEGF2	midkine (neurite growth-promoting factor 2)	P21741	Extracellular Space	growth factor
MET	C-MET, HGF, HGFR, LOC360378, Par4, RCCP2	met proto-oncogene (hepatocyte growth factor receptor)	P08581	Plasma Membrane	kinase
MGAT5	4930471A21Rik, 5330407H02Rik, GLCNAC-TV, GNT-V, NA17-A	mannosyl (alpha-1,6-)-glycoprotein beta-1,6-N-acetyl-glucosaminyltransferase	Q09328	Cytoplasm	enzyme
MME	6030454K05Rik, C85356, CALLA, CD10, ENDOPEPTIDASE 24.11, Enkephalinase, MGC93576, NEP, NEPRILYSIN	membrane metallo-endopeptidase (neutral endopeptidase, enkephalinase, CALLA, CD10)	P08473	Plasma Membrane	peptidase
MMP1	CLG, CLGN, COLLAGENASE, COLLAGENASE1, INTERSTITIAL COLLAGENASE, Mcol-A, Mmp1a	matrix metalloproteinase 1 (interstitial collagenase)	P03956	Extracellular Space	peptidase
MMP2	CLG4, CLG4A, GELA, GELATINASE, GELATINASE A, Neutrophil Gelatinase, TBE-1	matrix metalloproteinase 2 (gelatinase A, 72kDa gelatinase, 72kDa type IV collagenase)	P08253	Extracellular Space	peptidase
MMP3	MT3-MMP, SL-1, SLN-1, STMY, STMY1, STR1, STROMELYSIN, STROMELYSIN1, TRANSIN, Transin-1 Metalloprotease	matrix metalloproteinase 3 (stromelysin 1, progelatinase)	P08254	Extracellular Space	peptidase
MMP7	MAT, MATRILYSIN, MATRILYSIN 2, MMP26, MPMM, MPSL1, PUMP-1	matrix metalloproteinase 7 (matrilysin, uterine)	P09237	Extracellular Space	peptidase
MMP9	B/MMP9, CLG4B, COLLAGENASE TYPE IV, GELATINASE B, GELB, Gl 92-kda, Ngb, pro-MMP-9, protease, zymogen	matrix metalloproteinase 9 (gelatinase B, 92kDa gelatinase, 92kDa type IV collagenase)	P14780	Extracellular Space	peptidase
MMP11	SL-3, ST3, STMY3, Stromelysin 3	matrix metalloproteinase 11 (stromelysin 3)	P24347	Extracellular Space	peptidase
MMP13	Clg, CLG3, COLL3, Collagenase 1, COLLAGENASE3, Matrix Metalloproteinase 13, MMP1	matrix metalloproteinase 13 (collagenase 3)	P45452	Extracellular Space	peptidase
MMP14	MMP-X1, MT-MMP, MT-MMP-1, MT1-MMP	matrix metalloproteinase 14 (membrane-inserted)	P50281	Extracellular Space	peptidase
MMP15	MT2-MMP, MTMMP2, SMCP-2	matrix metalloproteinase 15 (membrane-inserted)	P51511	Extracellular Space	peptidase
MMP16	MMP-X2, MT-MMP2, MT-MMP3, MT3-MMP	matrix metalloproteinase 16 (membrane-inserted)	P51512	Extracellular Space	peptidase
MMP19	MMP18, RASI, RASI-1	matrix metalloproteinase 19	Q99542	Extracellular Space	peptidase
MRAS	R-RAS, R-RAS3, Ras3	muscle RAS oncogene homolog	O14807	Plasma Membrane	enzyme
MS4A1	B1, Bp35, CD20, Fcer1b, LEU-16, Ly-44, MGC3969, MS4A2, S7	membrane-spanning 4-domains, subfamily A, member 1	P11836	Plasma Membrane	other
MSMB	beta-MSP, IGBF, MSP, MSPB, PIP, PN44, PRPS, PSP, PSP-94, PSP57	microseminoprotein, beta-	P08118	Extracellular Space	other
MSN	MOESIN	moesin	P26038	Plasma Membrane	other
MUC1	CD227, EMA, Episialin, EPITHELIAL MEMBRANE ANTIGEN, H23AG, mucin, PANCREATIC MUCIN, PEM, PUM	mucin 1, transmembrane	P15941	Plasma Membrane	other
MUC2	2010015E03Rik, HH-Muc, MCM, MLP	mucin 2, intestinal/tracheal	Q02817	Extracellular Space	other
MUC4	ASGP-1, HSA276359, mucin 4, pSmc	mucin 4, tracheobronchial	Q99102	Extracellular Space	growth factor
NCAM1	CD56, E-NCAM, MSK39, NCAM, NCAM-120, NCAM-140, NCAM-180, NCAM-C, NCAM16	neural cell adhesion molecule 1	P13591	Plasma Membrane	other
NEU3	GANGLIOSIDE SIALIDASE, Membrane sialidase, Pmgs, SIAL3	sialidase 3 (membrane sialidase)	Q9UQ49	Plasma Membrane	enzyme
NF2	ACN, BANF, MERLIN, Neurofibromatosis-2, SCH, SCHWANNOMIN	neurofibromin 2 (bilateral acoustic neuroma)	P35240	Plasma Membrane	other
NGFR	fNGFR, LNGFR, Ngf Receptor Subtype1, Np75, P75, p75 NEUROTROPHIN RECEPTOR, p75(NTR), p75lnfgr, p75LNGFR, P75NGFR, P75NTR, RNNGFRR, TNFRSF16	nerve growth factor receptor (TNFR superfamily, member 16)	P08138	Plasma Membrane	transmembrane receptor
NOG	NOGGIN, SYM1, SYNS1	noggin	Q13253	Extracellular Space	other
NOTCH1	9930111A19Rik, hN1, lin-12, Mis6, NOTCH, TAN1	Notch homolog 1, translocation-associated (Drosophila)	P46531	Plasma Membrane	transcription regulator
NOTCH2	AI853703, hN2, N2	Notch homolog 2 (Drosophila)	Q04721	Plasma Membrane	transcription regulator
NOTCH4	INT3, LOC224712, MGC74442, NOTCH3	Notch homolog 4 (Drosophila)	Q99466	Plasma Membrane	transcription regulator
NRG1	6030402G23Rik, ARIA, Crd-Nrg1, D230005F13Rik, Doc4, GGF, GGF2, GGFII, GP30, HEREGULIN, Heregulin beta-1, HGL, HRG, HRG BETA, HRG1, HRGA, HRGalpha, Ig-Nrg1, NAF, NDF, Ndf beta, NEUREGULIN, Nrg alpha, Nrg beta, Nrg1 beta, NRG1B1, SMDF, Ten-m4, Type III Nrg1	neuregulin 1	Q02297	Extracellular Space	growth factor
NRP1	BDCA4, DKFZp686A03134, DKFZp781F1414, NEUROPILIN 1, NP-1, NPN-1, NRP, VEGF165R	neuropilin 1	O14786	Plasma Membrane	transmembrane receptor
NTRK1	C80751, DELTA TRKA, Gp140 Trk, MTC, p140 TRK, p140-TrkA, PROTO-TRKA, Tkr, TRK, TRK1, TRKA, TRKA NGFR, TRKA1, TRKA2	neurotrophic tyrosine kinase, receptor, type 1	P04629	Plasma Membrane	kinase
NTRK2	GP145-TrkB, RATTRKB1, Tkrb, TRKB, TRKB1	neurotrophic tyrosine kinase, receptor, type 2	Q16620	Plasma Membrane	kinase
OCLN	OCCLUDIN, Ocl	occludin	Q16625	Plasma Membrane	other
OSM	MGC20461, ONCOSTATIN M	oncostatin M	P13725	Extracellular Space	cytokine
OXTR	OT-R, OTR1, OXYTOCIN RECEPTOR	oxytocin receptor	P30559	Plasma Membrane	G-protein coupled receptor
P4HB	DSI, ERBA2L, ERp59, GIT, GLUTATHIONE INSULIN TRANSHYDROGENASE, PDI, Pdi1, Pdi2, PDIA1, PDIR, PO4DB, PO4HB, PROHB, PROTEIN DISULFIDE ISOMERASE, Thbp	procollagen-proline, 2-oxoglutarate 4-dioxygenase (proline 4-hydroxylase), beta polypeptide (protein disulfide isomerase-associated 1)	P07237	Cytoplasm	enzyme
PCSK2	6330411F23Rik, NEC2, PC2, Phpp-2, SPC2	proprotein convertase subtilisin/kexin type 2	P16519	Extracellular Space	peptidase
PDGFB	C-SIS, Pdgf beta, PDGF2, Pdgfrb, SIS, SSV	platelet-derived growth factor beta polypeptide (simian sarcoma viral (v-sis) oncogene homolog)	P01127	Extracellular Space	growth factor
PDGFRB	CD140B, JTK12, PDGF BETA-RECEPTOR, PDGF RECEPTOR BETA, PDGF-R-BETA, PDGFR, PDGFR1	platelet-derived growth factor receptor, beta polypeptide	P09619	Plasma Membrane	kinase
PECAM1	CD31, Er-Mp12, MGC102160, PECAM	platelet/endothelial cell adhesion molecule (CD31 antigen)	P16284	Plasma Membrane	other
PGF	MGC93298, PIGF1, Placental growth factor, PLGF, PLGF-1, PLGF2, VRP	placental growth factor, vascular endothelial growth factor-related protein	P49763	Extracellular Space	growth factor
PHB	BAP32, PROHIBITIN	prohibitin	P35232	Nucleus	transcription regulator
PLA2G4A	CPLA2, CPLA2-ALPHA, p85CPLA2, Pla2c, PLA2G4	phospholipase A2, group IVA (cytosolic, calcium-dependent)	P47712	Cytoplasm	enzyme
PLAT	D8Ertd2e, MGC18508, PATISS, SCTPA, T-PA	plasminogen activator, tissue	P00750	Extracellular Space	peptidase
PLAU	ATF, SCUPA, U-PA, UPA-H, UPAM, URK, UROKINASE	plasminogen activator, urokinase	P00749	Extracellular Space	peptidase
PLAUR	CD87, Par, Plaur3, U-PAR, uPAR-2, uPAR-3, URKR, UROKINASE TYPE PLASMINOGEN RECEPTOR, Urokinase-type plasminogen activator receptor	plasminogen activator, urokinase receptor	Q03405	Plasma Membrane	transmembrane receptor
PLD2	Pldc	phospholipase D2	O14939	Cytoplasm	enzyme
PLG	Angiostatin, DKFZp779M0222, GLU PLASMINOGEN, GLU-PG, Pg, Plasmin, PLASMIN HUMAN PROTEIN, PLASMINOGEN	plasminogen	P00747	Extracellular Space	peptidase
POR	CPR, Cyp, CYPOR, CYTOCHROME P-450 REDUCTASE, NADH OXYDOREDUCTASE, NADPH CYT P450 REDUCTASE, Nadph Cytochrome C Reductase, NADPH DEPENDENT CYTOCHROME P450 REDUCTASE, NADPH Reductase, NPR, P450 (cytochrome) oxidoreductase, P450 Oxidoreductase, Red	P450 (cytochrome) oxidoreductase	P16435	Cytoplasm	enzyme
PPP2CA	C ALPHA, PP2A, PP2A1, PP2AC, PP2AC ALPHA, PP2CA, R75353, RP-C	protein phosphatase 2 (formerly 2A), catalytic subunit, alpha isoform	P67775	Cytoplasm	phosphatase
PRF1	Cyta, HPLH2, MGC108712, MGC65093, P1, PERFORIN, Peripherin, PFP, RATCYTA, Rds	perforin 1 (pore forming protein)	P14222	Cytoplasm	other
PRKCD	D14Ertd420e, MAY1, MGC49908, novel Pkc delta, nPKC-delta, PKC DELTA, PKCD, PKC[D]	protein kinase C, delta	Q05655	Cytoplasm	kinase
PRKCZ	14-3-3-zetaisoform, Apkc zeta, PKC ZETA, PKC2, PKCZ, r14-3-3, zetaPKC	protein kinase C, zeta	Q05513	Cytoplasm	kinase
PRKD1	nPKC-mu, PKC-MU, PKCM, PKD, PRKCM	protein kinase D1	Q15139	Cytoplasm	kinase
PRL	Dlt, PRLB, PRLSD1, Prol, PROLACTIN, RATPRLSD1, RNPROL	prolactin	P01236	Extracellular Space	cytokine
PRLR	hPRLrI, Pr-1, Pr-3, PRL RECEPTOR, Prlr intermediate, Prlr short, Prlr-rs1, PROLACTIN RECEPTOR, RATPRLR	prolactin receptor	P16471	Plasma Membrane	transmembrane receptor
PSCA	2210408B04Rik, PRO232	prostate stem cell antigen	O43653	Plasma Membrane	other
PSEN1	AD3, Ad3h, FAD, PRESENILIN1, PS-1, S182	presenilin 1 (Alzheimer disease 3)	P49768	Cytoplasm	other
PSEN2	AD3L, AD3LP, AD4, Ad4h, AI266870, ALG-3, E5-1, PRESENILIN 2, PS-2, PS2V, PSNL2, STM2	presenilin 2 (Alzheimer disease 4)	P49810	Cytoplasm	other
PTCH	A230106A15Rik, BCNS, HPE7, mes, NBCCS, patched, Patched1, PTC, PTC1, PTCH1	patched homolog (Drosophila)	Q13635	Plasma Membrane	transmembrane receptor
PTGER1	42kDa, E PROSTANOID RECEPTOR 1, EP1, Ptgerep1	prostaglandin E receptor 1 (subtype EP1), 42kDa	P34995	Plasma Membrane	G-protein coupled receptor
PTGS1	COX1, COX3, Cytochrome C Oxidase Subunit 3, PCOX1, PGG/HS, PGH SYNTHASE, PGHS-1, Pgs constitutive form, PHS1, PTGHS	prostaglandin-endoperoxide synthase 1 (prostaglandin G/H synthase and cyclooxygenase)	P23219	Cytoplasm	enzyme
PTGS2	COX-2, griPGHS, hCox-2, PGG/HS, PGH synthase 2, PGHS-2, Pgs2, Pgsi, PHS-2, TIS10	prostaglandin-endoperoxide synthase 2 (prostaglandin G/H synthase and cyclooxygenase)	P35354	Cytoplasm	enzyme
PTHLH	HHM, MGC14611, parathyroid hormone-like hormone A, PARATHYROID HORMONE-RELATED PROTEIN PRECURSOR, PLP, PTH-like, PTHR, PTHRP, Rho (PTH)-(1-34)	parathyroid hormone-like hormone	P12272	Extracellular Space	other
PTPN6	HCP, HCPH, HPTP1C, me, motheaten, PTP-1C, Ptph6, SH-PTP1, SHP-1, SHP-1L	protein tyrosine phosphatase, non-receptor type 6	P29350	Cytoplasm	phosphatase
PTPNS1	BIT, CD172a, MFR, MYD-1, Ox41, P tyros subs 1, P84, SHP-1, SHPS-1, SIRP, SIRP ALPHA, SIRP-ALPHA-1, SIRPalpha2	protein tyrosine phosphatase, non-receptor type substrate 1	P78324	Plasma Membrane	phosphatase
PTPRA	HEPTP, HLPR, HPTPA, HPTPalpha, Leukocyte common antigen-related peptide (protein tyrosine phosphate), LOC360370, LRP, MGC93561, PTP-ALPHA, PTPA, PTPRL2, PTP[a], R-PTP-ALPHA, RPTPA, RPTRalpha, RPTR[a]	protein tyrosine phosphatase, receptor type, A	P18433	Plasma Membrane	phosphatase
PTPRC	B220, CD45, CD45R, GP180, LCA, Ly-5, Lyt-4, RT7, T200	protein tyrosine phosphatase, receptor type, C	P08575	Plasma Membrane	phosphatase
PTPRF	LAR, Lar ptp2b, LARFN5C, LARS	protein tyrosine phosphatase, receptor type, F	P10586	Plasma Membrane	phosphatase
PTPRG	AW046354, AW549872, HPTPG, PTP-GAMMA, PTPG, R-PTP-GAMMA, RPTPG	protein tyrosine phosphatase, receptor type, G	P23470	Plasma Membrane	phosphatase
PTPRJ	BET, Byp, CD148, DEP-1, HPTPeta, PTP ETA C, PTP-ETA, PTP-ETA M, Ptpb2, PTPbeta2, R-PTP-ETA, SCC1	protein tyrosine phosphatase, receptor type, J	Q12913	Plasma Membrane	phosphatase
PTPRM	HR-PTPU, KIAA4044, MGC90724, mKIAA4044, PTP-MU, PTPRL1, R-PTP-MU, RPTPM, RPTPU	protein tyrosine phosphatase, receptor type, M	P28827	Plasma Membrane	phosphatase
PTPRO	GLEPP1, PTP PHI, PTP-BK, PTP-OMICRON, PTP-U2, PTPROt, RPTP-BK	protein tyrosine phosphatase, receptor type, O	Q16827	Plasma Membrane	phosphatase
PTPRS	MGC90571, PTP, PTP-NU3, PTP-SIGMA, Ptpt9, RPTPsigma	protein tyrosine phosphatase, receptor type, S	Q13332	Plasma Membrane	phosphatase
PYY	GHYY, MGC19143, RATGHYY, YY	peptide YY	P10082	Extracellular Space	other
RAF1	6430402F14Rik, C-RAF, C-RAF1, D830050J10Rik, MURINE LEUKEMIA VIRAL ONCOGENE HOMOLOG1, p74raf1, RAF, RAF KINASE, V-RAF	v-raf-1 murine leukemia viral oncogene homolog 1	P04049	Cytoplasm	kinase
RAP1A	AI848598, C21KG, G-22K, KREV-1, MGC102329, MGC94873, RAP-1A, RAP1, Ras related protein 1a, SMGP21	RAP1A, member of RAS oncogene family	P62834	Cytoplasm	enzyme
RDX	MGC95168, RADIXIN	radixin	P35241	Cytoplasm	other
RECK	hRECK, mRECK, ST15	reversion-inducing-cysteine-rich protein with kazal motifs	O95980	Plasma Membrane	other
RET	C-RET, CDHF12, HSCR1, MEN2A, MEN2B, MTC1, PTC, Ret Kinase, RET PROTO-ONCOGENE, Ret short, RET-ELE1, RET51, RET9	ret proto-oncogene (multiple endocrine neoplasia and medullary thyroid carcinoma 1, Hirschsprung disease)	P07949	Plasma Membrane	kinase
RHOA	Aplysia ras-related homolog 12, ARH12, ARHA, Arha1, ARHA2, MGC72339, RHO12, RHOH12	ras homolog gene family, member A	P61586	Cytoplasm	enzyme
RHOB	AA017882, Aplysia ras-related homolog B, ARH6, ARHB, Ras homolog gene family, member ab, RHOH6, SEQUENCE 12 FROM PATENT WO9954460	ras homolog gene family, member B	P62745	Cytoplasm	enzyme
ROS1	c-ros, MCF3, ROS, ROS1C	v-ros UR2 sarcoma virus oncogene homolog 1 (avian)	P08922	Plasma Membrane	kinase
RPSA	37LRP, 40kDa Ribosomal Protein, 40S RIBOSOMAL PROTEIN SA, 67kDa, 67LR, LAMBR, LAMININ RECEPTOR, Lamr, LAMR1, Lamrl1, LBP, LPS-binding protein, LRP, MLR, NEM/1CHD4, P40, P40-3, P40-8	ribosomal protein SA	P08865	Plasma Membrane	transmembrane receptor
SCYE1	EMAP-2, EMAP-II, endothelial monocyte-activating polypeptide, p43	small inducible cytokine subfamily E, member 1 (endothelial monocyte-activating)	Q12904	Extracellular Space	cytokine
SDC1	BB4, CD138, HSPG, SDC, SYN1, Synd, SYND1, SYNDECA, Syndecan, SYNDECAN-1	syndecan 1	P18827	Plasma Membrane	other
SDC2	HSPG, HSPG1, SYND2, SYNDECAN-2	syndecan 2 (heparan sulfate proteoglycan 1, cell surface-associated, fibroglycan)	P34741	Plasma Membrane	other
SEL1L	IBD2, KIAA4137, mKIAA4137, PRO1063, SEL1, SEL1-LIKE, Sel1h	sel-1 suppressor of lin-12-like (C. elegans)	Q9UBV2	Cytoplasm	other
SELE	CD62E, E-SELECTIN, ELAM, ELAM1, ESEL, LECAM2, SELECTIN E	selectin E (endothelial adhesion molecule 1)	P16581	Plasma Membrane	other
SELL	A.11, CD62L, hLHRc, L-SELECTIN, LAM-1, LECAM-1, Leu-8, LNHR, LSEL, Ly-22, Ly-m22, LYAM1, lymphocyte adhesion molecule 1, Mel14, PLNHR, TQ1	selectin L (lymphocyte adhesion molecule 1)	P14151	Plasma Membrane	other
SELP	CD62, CD62P, CD62P antigen, FLJ45155, GMP140, GMRP, GRMP, P-SELECTIN, PADGEM, PSEL, PSELECT	selectin P (granule membrane protein 140kDa, antigen CD62)	P16109	Plasma Membrane	other
SELPLG	CD162, CLA, P-selectin ligand, PSGL-1, Selpl	selectin P ligand	Q14242	Plasma Membrane	other
SEMA3A	coll-1, COLLAPSIN1, Hsema-I, SEMA1, SEMAD, SEMAIII, SEMAL, SEMD	sema domain, immunoglobulin domain (Ig), short basic domain, secreted, (semaphorin) 3A	Q14563	Extracellular Space	other
SEMA3B	FLJ34863, LUCA-1, SEMA, SEMA5, SEMAA, semaV	sema domain, immunoglobulin domain (Ig), short basic domain, secreted, (semaphorin) 3B	Q13214	Extracellular Space	other
SEMA3F	SEMA-IV, SEMA4, SEMAK, SEMAPHORIN III FAMILY HOMOLOG	sema domain, immunoglobulin domain (Ig), short basic domain, secreted, (semaphorin) 3F	Q13275	Extracellular Space	other
SERPINA1	A1-PI, A1A, A1AT, AAT, ALPHA 1 PROTEINASE INHIBITOR, Alpha-1-antitrypsin, D12Ucla2, Dom2, MGC23330, MGC9222, PI, PI1, PI2, Pre, Pre-1, PRO2275, Serine protease inhibitor 1-2, Serpina1b, Spi-1, Spi1-2, [A]1-PI	serine (or cysteine) proteinase inhibitor, clade A (alpha-1 antiproteinase, antitrypsin), member 1	P01009	Extracellular Space	other
SERPINB2	HsT1201, Monocyte Arg-serpin, ovalbumin, PAI, PAI-2, Pai2a, Pap, PLANH2	serine (or cysteine) proteinase inhibitor, clade B (ovalbumin), member 2	P05120	Extracellular Space	other
SERPINE1	BETA MIGRATING PLAS ACTIVATOR, BETA-MIGRATING PLASMINOGEN ACTIVATOR INHIBITOR I, PAI, PAI-1, PAI1A, Pai1aa, Planh, PLANH1, PLASMINOGEN ACTIVATOR INHIBITOR1, RATPAI1A	serine (or cysteine) proteinase inhibitor, clade E (nexin, plasminogen activator inhibitor type 1), member 1	P05121	Extracellular Space	other
SERPINF1	Dmrs91, EPC-1, PEDF, Pedfl, pigment epithelium-derived factor, Sdf3	serine (or cysteine) proteinase inhibitor, clade F (alpha-2 antiplasmin, pigment epithelium derived factor), member 1	P36955	Extracellular Space	other
SFN	14-3-3 SIGMA, HME1, Mme1, Stratifin, Ywhas	stratifin	P31947	Cytoplasm	other
SHBG	ABP, Abpa, SBP	sex hormone-binding globulin	P04278	Extracellular Space	other
SHC1	FLJ26504, p52SHC, P66, p66SHC, SHC, Shc (46 kDa isoform), SHC P46, Shc p52, Shc p52 isoform, SHC P66, SHC P66 ISOFORM, SHCA	SHC (Src homology 2 domain containing) transforming protein 1	P29353	Cytoplasm	other
SILV	D10H12S53E, D12S53E, D12S53Eh, GP100, gp87, ME20, PMEL17, SI, SIL	silver homolog (mouse)	P40967	Plasma Membrane	enzyme
SLC19A1	CHMD, FOLT, IFC1, MGC93506, MTX1, REFC, RFC, RFC-1, RFT-1	solute carrier family 19 (folate transporter), member 1	P41440	Plasma Membrane	transporter
SLC3A2	4F2, 4F2 heavy chain, 4F2HC, 4T2HC, CD98, CD98 HEAVY CHAIN, CD98HC, Ly-10, Ly-m10, MDU1, Mgp-2hc, NACAE	solute carrier family 3 (activators of dibasic and neutral amino acid transport), member 2	P08195	Plasma Membrane	transporter
SLC4A1	AE1, BAND3, BND3, CD233, CFB3, DI, EMPB3, EPB3, KAE1, KB3, l11Jus51, MGC93554, RTA1A, WD, WD1	solute carrier family 4, anion exchanger, member 1 (erythrocyte membrane protein band 3, Diego blood group)	P02730	Plasma Membrane	transporter
SLC5A5	MGNIS, NA IODIDE SYMPORTER, NIS	solute carrier family 5 (sodium iodide symporter), member 5	Q92911	Plasma Membrane	transporter
SMO	bnb, D13Mgi8, E130215L21Rik, Gx, SMOH	smoothened homolog (Drosophila)	Q99835	Plasma Membrane	G-protein coupled receptor
SMPD2	Neutral sphingomyelinase, NSMASE, nSMase1, Sphingomyelin synthase	sphingomyelin phosphodiesterase 2, neutral membrane (neutral sphingomyelinase)	O60906	Cytoplasm	enzyme
SPARC	BM-40, ON, OSTEONECTIN	secreted protein, acidic, cysteine-rich (osteonectin)	P09486	Extracellular Space	other
SPINT2	AL024025, BIKUNIN, HAI-2, Kop, MGC72638, PB, PLACENTAL BIKUNIN	serine protease inhibitor, Kunitz type, 2	O43291	Extracellular Space	other
SPN	A630014B01Rik, CD43, Galgp, GPL115, LSN, Lsn1, Ly-48	sialophorin (gpL115, leukosialin, CD43)	P16150	Plasma Membrane	transmembrane receptor
SPP1	Apl-1, BNSP, Bone Sialoprotein, Bsp, BSPI, Eta, ETA-1, Minopontin, OP, OPN, Opnl, OSP, OSTEOPONTIN, Ric, Secreted phosphoprotein 1, UROPONTIN	secreted phosphoprotein 1 (osteopontin, bone sialoprotein I, early T-lymphocyte activation 1)	P10451	Extracellular Space	cytokine
SPRY2	HSPRY2, MGC23039, SPROUTY2	sprouty homolog 2 (Drosophila)	O43597	Plasma Membrane	other
SST	SMST, SOM, SOMATOSTATIN, Somatostatin 14, Somatostatin 28, SRIF, Srih, SS, SS-14, SS-28	somatostatin	P61278	Extracellular Space	other
SSTR2	Smstr-2, SST2	somatostatin receptor 2	P30874	Plasma Membrane	G-protein coupled receptor
ST14	Epithin, HAI, MATRIPTASE, MT-SP1, PRSS14, SNC19, TADG-15	suppression of tumorigenicity 14 (colon carcinoma, matriptase, epithin)	Q9Y5Y6	Plasma Membrane	peptidase
SULF1	HSULF-1, KIAA1077	sulfatase 1	Q8IWU6	Unknown	enzyme
TACSTD1	CO17-1A, D5.7a, EGP, Egp314, EGP34, EGP40, EP-CAM, GA733-2, hEGP-2, KSA, Ly74, M4S1, MIC18, MK-1, Tacsd1, TROP1	tumor-associated calcium signal transducer 1	P16422	Plasma Membrane	other
TBXA2R	MGC107665, Thromboxane A2 Receptor, TP, TP ALPHA, TP BETA, TXA2 RECEPTOR, TXA2-R, TXA2/PGH2 RECEPTOR	thromboxane A2 receptor	P21731	Plasma Membrane	G-protein coupled receptor
TBXAS1	CYP5, CYP5A1, p450v, THAS, TS, TX SYNTHASE, Txa Synthase, TXAS, TXS	thromboxane A synthase 1 (platelet, cytochrome P450, family 5, subfamily A)	P24557	Plasma Membrane	enzyme
TCN2	D22S676, D22S750, TC2, Tcn2p, Transcobalamin 2, Transcobalamine 2	transcobalamin II; macrocytic anemia	P20062	Extracellular Space	transporter
TDGF1	CR, CR1, CRGF, CRIPTO	teratocarcinoma-derived growth factor 1	P13385	Extracellular Space	growth factor
TEK	AA517024, CD202B, Hyk, TIE-2, VMCM, VMCM1	TEK tyrosine kinase, endothelial (venous malformations, multiple cutaneous and mucosal)	Q02763	Plasma Membrane	kinase
TF	Cd176, HP, Hpx, MGC93500, PRO1557, PRO2086, Serotransferrin precursor, TFN, TRANSFERRIN, Trf	transferrin	P02787	Extracellular Space	other
TFF3	HITF, hP1.B, ITF, MITF, P1.b, TFI, TREFOIL	trefoil factor 3 (intestinal)	Q07654	Extracellular Space	other
TFPI	A630013F22Rik, EPI, LACI, TFPI1	tissue factor pathway inhibitor (lipoprotein-associated coagulation inhibitor)	P10646	Extracellular Space	other
TFPI2	PP5, PP5/TFPI-2	tissue factor pathway inhibitor 2	P48307	Extracellular Space	other
TFRC	2610028K12Rik, CD71, E430033M20Rik, Mtvr-1, p90, TFNR, TFR, TFR1, TRANSFERRIN RECEPTOR, TRFR	transferrin receptor (p90, CD71)	P02786	Plasma Membrane	transporter
TG	AITD3, Cog, T3, T4, Tgn, THYROGLOBULIN, THYROID HORMONE	thyroglobulin	P01266	Extracellular Space	other
TGFA	RATTGFAA, TFGA, TGF ALPHA, TGFAA, wa-1	transforming growth factor, alpha	P01135	Extracellular Space	growth factor
TGFBR1	ACVRLK4, ALK-5, AU017191, MGC93659, T BETA R1, TBETAR-I, TGF -BETA R1/R4, TGF BETA I RECEPTOR, TGF BETA TYPE I RECEPTOR, TGF-BETA-R1	transforming growth factor, beta receptor I (activin A receptor type II-like kinase, 53kDa)	P36897	Plasma Membrane	kinase
TGFBR2	1110020H15Rik, DNIIR, HNPCC6, MFS2, RIIC, RIIDN, T BETA R2, Tbeta, TBETAR-II, TBRLL, Tgf beta2 receptor, TGF-beta 2, TGF-BETA RECEPTOR TYPE 2, TGF-BETA TYPE II RECEPTOR, TRANSFORMING GROWTH FACTOR RECEPTOR TYPE 2	transforming growth factor, beta receptor II (70/80kDa)	P37173	Plasma Membrane	kinase
TGM2	G PROTEIN H, G[a]h, KIAA1755, TG2, TGase C, TGASE2, TgaseII, TGC, Tgii, TISSUE TRANSGLUTAMINASE, TISSUE TRANSGLUTAMINASE 2, Tranglutaminase 2, Transglutaminase, TRANSGLUTAMINASE 2, TTG, tTGas, TTGASE	transglutaminase 2 (C polypeptide, protein-glutamine-gamma-glutamyltransferase)	P21980	Cytoplasm	enzyme
THBS1	tbsp1, THBS, THROMBOSPONDIN-1, TS-1, TSP, TSP-1	thrombospondin 1	P07996	Extracellular Space	other
THBS2	THROMBOSPONDIN 2, TSP2	thrombospondin 2	P35442	Extracellular Space	other
THY1	CD7, CD90, Thy-1.2, Thy1.1	Thy-1 cell surface antigen	P04216	Plasma Membrane	other
TIMP1	CLGI, EPA, EPO, HCI, Metalloproteinase1 Inhibitor, MGC7143, TIMP	tissue inhibitor of metalloproteinase 1 (erythroid potentiating activity, collagenase inhibitor)	P01033	Extracellular Space	other
TIMP2	CSC-21K, D11Bwg1104e, MGC105282	tissue inhibitor of metalloproteinase 2	P16035	Extracellular Space	other
TIMP3	HSMRK222, K222TA2, SFD	tissue inhibitor of metalloproteinase 3 (Sorsby fundus dystrophy, pseudoinflammatory)	P35625	Extracellular Space	other
TIMP4		tissue inhibitor of metalloproteinase 4	Q99727	Extracellular Space	other
TJP1	DKFZp686M05161, ZO-1, zona occludens 1, ZONULA OCCLUDENS 1	tight junction protein 1 (zona occludens 1)	Q07157	Plasma Membrane	other
TLR1	DKFZp547I0610, DKFZp564I0682, KIAA0012, MGC104956, rsc786, TIL, TOLL LIKE RECEPTOR 1	toll-like receptor 1	Q15399	Plasma Membrane	transmembrane receptor
TLR2	Ly105, TIL4	toll-like receptor 2	O60603	Plasma Membrane	transmembrane receptor
TNC	CTN-C, HXB, TEN, TENASCIN C, TN	tenascin C (hexabrachion)	P24821	Extracellular Space	other
TNF	AT-TNF, cytokine, DIF, Differentiation-induced Factor, RATTNF, TNF-ALPHA, TNFA, Tnfsf1a, TNFSF2	tumor necrosis factor (TNF superfamily, member 2)	P01375	Extracellular Space	cytokine
TNFRSF4	ACT35, CD134, Ly-70, OX40, Txgp1, TXGP1L	tumor necrosis factor receptor superfamily, member 4	P43489	Plasma Membrane	transmembrane receptor
TNFRSF8	CD30, D1S166E, Ki, KI-1	tumor necrosis factor receptor superfamily, member 8	P28908	Plasma Membrane	transmembrane receptor
TNFRSF14	ATAR, HVEA, HVEM, LIGHTR, MGC108903, Tnfrs14, TR2	tumor necrosis factor receptor superfamily, member 14 (herpesvirus entry mediator)	Q92956	Plasma Membrane	transmembrane receptor
TNFRSF21	BM-018, DR6, TR7	tumor necrosis factor receptor superfamily, member 21	O75509	Plasma Membrane	other
TNFRSF25	APO-3, DDR3, DR3, LARD, TNFRSF12, TR3, TRAMP, Wsl, WSL-1, WSL-LR	tumor necrosis factor receptor superfamily, member 25	Q93038	Plasma Membrane	transmembrane receptor
TNFRSF10A	APO2, Death receptor 4, DR4, MGC9365, TRAIL receptor-1, TRAIL-R1	tumor necrosis factor receptor superfamily, member 10a	O00220	Plasma Membrane	transmembrane receptor
TNFRSF10B	Death receptor 5, DR5, KILLER, KILLER/DR5, Ly98, MK, TRAIL receptor-2, TRAIL-R2, TRICK2, TRICK2A, TRICK2B, TRICKB, ZTNFR9	tumor necrosis factor receptor superfamily, member 10b	O14763	Plasma Membrane	transmembrane receptor
TNFRSF10C	DCR1, LIT, TRAILR3, TRID	tumor necrosis factor receptor superfamily, member 10c, decoy without an intracellular domain	O14798	Plasma Membrane	transmembrane receptor
TNFRSF10D	DCR2, TRAILR4, TRUNDD	tumor necrosis factor receptor superfamily, member 10d, decoy with truncated death domain	Q9UBN6	Plasma Membrane	transmembrane receptor
TNFRSF11A	EOF, FEO, Ly109, mRANK, ODAR, ODFR, OFE, OPGL receptor, PDB2, RANK, TRANCE-R	tumor necrosis factor receptor superfamily, member 11a, activator of NFKB	Q9Y6Q6	Plasma Membrane	transmembrane receptor
TNFRSF11B	MGC29565, MGC93568, OCIF, OPG, OSTEOPROTEGERIN, TNFR11, TR1	tumor necrosis factor receptor superfamily, member 11b (osteoprotegerin)	O00300	Plasma Membrane	transmembrane receptor
TNFRSF1A	CD120A, FPF, MGC105478, MGC19588, P55, p55-R, p60, p60 TNF RECEPTOR, TBP1, Tnf alpha receptor p60, Tnf Alpha Receptor Type1, TNF RECEPTOR 1, TNF-Alpha Receptor 2, TNF-ALPHA RECEPTOR TYPE I, TNF-R, TNF-R-I, TNF-R1, TNF-R55, TNFAR, TNFBP, TNFR-2, TNFR60, TNFRP55	tumor necrosis factor receptor superfamily, member 1A	P19438	Plasma Membrane	transmembrane receptor
TNFRSF1B	CD120b, p70TNFR, P75, p75TNFR, p80, P80 TNF RECEPTOR, TBPII, TNF ALPHA RII, TNF-R-II, TNF-R2, TNF-R75, TNFBR, TNFR P75, TNFR-1, TNFR80	tumor necrosis factor receptor superfamily, member 1B	P20333	Plasma Membrane	transmembrane receptor
TNFSF7	CD27L, CD27LG, CD70	tumor necrosis factor (ligand) superfamily, member 7	P32970	Extracellular Space	cytokine
TNFSF8	CD153, CD30L, CD30LG	tumor necrosis factor (ligand) superfamily, member 8	P32971	Extracellular Space	cytokine
TNFSF10	Apo-2 ligand, APO-2L, Ly81, TL2, TRAIL	tumor necrosis factor (ligand) superfamily, member 10	P50591	Extracellular Space	cytokine
TNFSF11	hRANKL2, Ly109l, ODF, OPG, OPGL, OSTEOPROTEGERIN LIGAND, RANKL, Rankl1, sOdf, TRANCE	tumor necrosis factor (ligand) superfamily, member 11	O14788	Extracellular Space	cytokine
TNFSF14	Atar, HVEM-L, LIGHT, LIGHT/HVEM-L, LTg, Ly113, TR2	tumor necrosis factor (ligand) superfamily, member 14	O43557	Extracellular Space	cytokine
TNFSF13B	BAFF, BLYS, D8Ertd387e, delta BAFF, TALL-1, THANK, TNFSF20, ZTNF4	tumor necrosis factor (ligand) superfamily, member 13b	Q9Y275	Extracellular Space	cytokine
TPMT	OCCLUDIN, Ocln, Thiopurine Methyltransferase	thiopurine S-methyltransferase	P51580	Cytoplasm	enzyme
TPT1	FLJ27337, FORTILIN, HDCMB21P, HRF, MGC105360, p02, TCTP, Trt	tumor protein, translationally-controlled 1	P13693	Cytoplasm	other
TRA1	ECGP, ENDOPLASMIN, ERp99, GP96, GRP94	tumor rejection antigen (gp96) 1	P14625	Plasma Membrane	other
TSHR	hTSHR-I, hypothroid, hyt, LGR3, MGC75129, pet, THYROTROPIN RECEPTOR, TSH RECEPTOR, TSHRA	thyroid stimulating hormone receptor	P16473	Plasma Membrane	G-protein coupled receptor
VCAM1	CD106, DKFZp779G2333, INCAM-100, MGC108734, MGC99561, VCAM, VCAM1B, VECAM1	vascular cell adhesion molecule 1	P19320	Plasma Membrane	other
VEGF	MGC70609, VEGF-A, VEGF1, VEGF120, Vegf165, Vegf3, Vegfa, Vegfa 188, VPF, VPF/VEGF	vascular endothelial growth factor	P15692	Extracellular Space	growth factor
VEGFC	AW228853, Flt4 ligand, Flt4-L, VEGF2, VRP	vascular endothelial growth factor C	P49767	Extracellular Space	growth factor
VIP	MGC107202, MGC13587, PHM27	vasoactive intestinal peptide	P01282	Extracellular Space	other
VTN	Aa1018, V75, VITRONECTIN, VN, VNT	vitronectin (serum spreading factor, somatomedin B, complement S-protein)	P04004	Extracellular Space	other
WNT1	INT1, sw, swaying, Wg	wingless-type MMTV integration site family, member 1	P04628	Extracellular Space	other
WNT5A	8030457G12Rik, hWNT5A	wingless-type MMTV integration site family, member 5A	P41221	Extracellular Space	other

## Sheet: lung_598
Name	Synonym	Description	UniProt AC	Location	Family
A4GALT	A14GALT, A4GALT1, Alpha4 GalT, Alpha4Gal-T1, CD77, CD77 synthase, Gb3, GB3 SYNTHASE, GB3/CD77, P1, PK	alpha 1,4-galactosyltransferase (globotriaosylceramide synthase)	Q9NPC4	Cytoplasm	enzyme
ABCB1	ABC20, Abcb1a, Abcb4, CD243, CLCS, GP170, MDR, MDR1, Mdr1a, MDR1B, MDR3, P-glycoprotein, P-GP, Pgy-3, PGY1	ATP-binding cassette, sub-family B (MDR/TAP), member 1	P08183	Plasma Membrane	transporter
ABCB4	ABC21, MDR-3, MDR1A, MDR2, MDR2/3, P Glycoprotein 2, P-GP, PFIC-3, Pgp3, Pgy-2, PGY3	ATP-binding cassette, sub-family B (MDR/TAP), member 4	P21439	Plasma Membrane	transporter
ABCC1	ABC29, ABCC, Abcc1a, Abcc1b, Avcc1a, DKFZp781G125, GS-X, Mdrap, MRP, MRP1	ATP-binding cassette, sub-family C (CFTR/MRP), member 1	P33527	Plasma Membrane	transporter
ABCG2	ABC1, ABC15, ABCP, BCRP, BCRP1, BMDP, EST157481, MRX, MXR, MXR1	ATP-binding cassette, sub-family G (WHITE), member 2	Q9UNQ0	Plasma Membrane	transporter
ACPP	A030005E02Rik, ACP-3, Acpp11, Lap, PACP, PAP, Ppal, RNACPP11	acid phosphatase, prostate	P15309	Extracellular Space	phosphatase
ACSL5	1700030F05Rik, ACS2, ACS5, Acyl CoA Synthetase 5, FACL5, Fatty Acid Coenzyme A Ligase, Long Chain5	acyl-CoA synthetase long-chain family member 5	Q9ULC5	Cytoplasm	enzyme
ACVR1	Activin A Receptor, ACTR1, ACTRI, ActRIA, Acvr, ACVRLK2, ALK2, Alk8, D330013D15Rik, SKR1, Tsk7L, TSK7L/R1	activin A receptor, type I	Q04771	Plasma Membrane	kinase
ACVR2	ACTR2A, ACTRII, ACTRIIA, Acvr2a, tActRII	activin A receptor, type IIA	P27037	Plasma Membrane	kinase
ACVR1B	6820432J04, ACTR-IB, ACVRLK4, ALK4, SKR2	activin A receptor, type IB	P36896	Plasma Membrane	kinase
ACVR2B	ACTR-IIB, ACTR2B	activin A receptor, type IIB	Q13705	Plasma Membrane	kinase
ADAM9	KIAA0021, MCMP, MDC9, meltrin gamma, mKIAA0021, Mltng	a disintegrin and metalloproteinase domain 9 (meltrin gamma)	Q13443	Plasma Membrane	peptidase
ADAM12	KIAA4001, MCMP, MCMPMltna, meltrin alpha, mKIAA4001, MLTN, MLTNA, M[a]	a disintegrin and metalloproteinase domain 12 (meltrin alpha)	O43184	Plasma Membrane	peptidase
ADAM15	MDC15, METARGIDIN, tMDCVI	a disintegrin and metalloproteinase domain 15 (metargidin)	Q13444	Plasma Membrane	peptidase
ADAM28	ADAM23, ADAM28M, ADAM28S, C130072N01Rik, D430033C21Rik, Dtgn1, eMDCII, MDC-L, MDC-LM, MDC-Ls	a disintegrin and metalloproteinase domain 28	Q9UKQ2	Plasma Membrane	peptidase
ADORA3	A3 ADENOSINE RECEPTOR, A3AR, A3r, ARA3, Gpcr2	adenosine A3 receptor	P33765	Plasma Membrane	G-protein coupled receptor
ADORA2A	A2A ADENOSINE RECEPTOR, A2AAR, A2AR, ADENO, ADORA2, HA2AR, MGC93190, RDC8	adenosine A2a receptor	P29274	Plasma Membrane	G-protein coupled receptor
AFP	FETA, FETOPROTEIN ALPHA, HPAFP	alpha-fetoprotein	P02771	Extracellular Space	transporter
AGER	MGC22357, RAGE	advanced glycosylation end product-specific receptor	Q15109	Plasma Membrane	transmembrane receptor
AGTR1	1810074K20Rik, AG2S, AGTR1A, AGTR1B, AI551199, Angiotensin ii 1a receptor, Angiotensin II receptor 1a, Angiotensin ii receptor type 1a, Angtr-1a, Angtr-1b, AT1, AT1A, At1a receptor, AT1AR, AT1B, AT1R, AT1RA, AT1RB, AT1RC, AT2R1, AT2R1A, AT2R1B, AT3, HAT1R, MGC37610	angiotensin II receptor, type 1	P30556	Plasma Membrane	G-protein coupled receptor
AGTR2	AT2, AT2-R, ATGR2	angiotensin II receptor, type 2	P50052	Plasma Membrane	G-protein coupled receptor
ALB	Alb-1, Alb1, ALBUMIN, Albumin 1, Albza, DKFZp779N1935, PRO0883, PRO1341, SA, SERUM ALBUMIN	albumin	P02768	Extracellular Space	transporter
ALCAM	AI853494, BEN, CD166, DM-GRASP, HB2, HCA, MEMD, MGC27910, MGC71733, MuSC, SALCAM, SC1	activated leukocyte cell adhesion molecule	Q13740	Plasma Membrane	other
ALK	ALK RECEPTOR, CD246, Tcrz	anaplastic lymphoma kinase (Ki-1)	Q9UM73	Plasma Membrane	kinase
ALOX15	12-Lipoxygenase, 12-LO, 12-LOX, 12/15 lo, 15-LIPOXYGENASE, 15-LO-1, 15-LOX-1, Alox12, Alox12l, L-12LO	arachidonate 15-lipoxygenase	P16050	Cytoplasm	enzyme
AMH	MIF, MIS	anti-Mullerian hormone	P03971	Extracellular Space	growth factor
ANPEP	AMINOPEPTIDASE N, APM, APN, CD13, gp150, Kidney Aminopeptidase M, LAP1, p150, PEPN	alanyl (membrane) aminopeptidase (aminopeptidase N, aminopeptidase M, microsomal aminopeptidase, CD13, p150)	P15144	Plasma Membrane	peptidase
ANTXR2	2310046B19Rik, cI-35, CMG-2, FLJ31074, ISH, JHF, MGC45856	anthrax toxin receptor 2	P58335	Plasma Membrane	other
ANXA2	ANNEXIN II, ANNEXIN2, ANX2, ANX2L4, CAL1H, Calpactin-1 heavy chain, LIP2, LIPOCORTIN2, LPC2, LPC2D, P36, PAP-IV	annexin A2	P07355	Plasma Membrane	other
APOE	AD2, apoE3, ApoE4, APOEA, APOLIPOPROTEIN E, apoprotein, MGC1571	apolipoprotein E	P02649	Extracellular Space	transporter
APP	A beta 25-35, A BETA1-40, A-BETA 40, A-BETA 42, AAA, ABETA, ABETA1-42, ABPP, Abx-42, AD1, Adap, amyloid, AMYLOID BETA, AMYLOID BETA 40, AMYLOID BETA 40 HUMAN PROTEIN, AMYLOID BETA 42, AMYLOID BETA PEPTIDE 40, App alpha, APP695, APP770, APPI, appican, BETA AMYLOID, BETAAPP, C99, CTFgamma, CVAP, E030013M08Rik, Kpi-App, KPI/APP, Nexin II, P3, PN2, PreA4, PROTEASE NEXIN2	amyloid beta (A4) precursor protein (protease nexin-II, Alzheimer disease)	P05067	Plasma Membrane	other
AREG	AMPHIREGULIN, AR, CRDGF, MGC13647, schwannoma-derived growth factor, SDGF	amphiregulin (schwannoma-derived growth factor)	P15514	Extracellular Space	growth factor
ARRB1	1200006I17Rik, ARB1, ARR1, ARRESTIN BETA 1, BARRES, Beta1 Arrestin, G430100A01Rik	arrestin, beta 1	P49407	Cytoplasm	other
ARRB2	AI326910, ARB2, ARR2, ARRESTIN BETA 2, ARRESTIN2, BARRES, DKFZp686L0365, MGC105502	arrestin, beta 2	P32121	Cytoplasm	other
ASPH	2310005F16Rik, 3110001L23Rik, Aah, Aspartyl beta Hydroxylase, BAH, CASQ2BP1, cI-37, HAAH, Humbug, Jcn, JCTN, jumbug, JUNCTATE, JUNCTIN	aspartate beta-hydroxylase	Q12797	Cytoplasm	enzyme
ATP2B1	2810442I22Rik, Brain Calcium-Transporting Plasma Membrane Type ATPase Class 1 Isoform, CALCIUM PUMPING ATPASE, E130111D10Rik, PMCA1	ATPase, Ca++ transporting, plasma membrane 1	P20020	Plasma Membrane	enzyme
ATP6V0C	16K, ATP6C, Atp6c2, ATP6L, ATPL, Atpl-rs1, PL16, VATL, Vma3, Vpp-C	ATPase, H+ transporting, lysosomal 16kDa, V0 subunit c	P27449	Cytoplasm	enzyme
AXL	ARK, Tyro7, UFO	AXL receptor tyrosine kinase	P30530	Plasma Membrane	kinase
BAD	BBC2, BCL2L8	BCL2-antagonist of cell death	Q92934	Cytoplasm	other
BAK1	BAK, BCL2L7, CDN1, MGC108627, N-Bak, N-BAK1	BCL2-antagonist/killer 1	Q16611	Cytoplasm	other
BAX	Bax zeta, Bcl2-associated X protein	BCL2-associated X protein	Q07812	Cytoplasm	other
BBS2	2410125H22Rik, BBS, MGC20703	Bardet-Biedl syndrome 2	Q9BXC9	Unknown	other
BCL2	BCL-2B, BCL2 ALPHA, BCL2 BETA, Bcl2-2beta, C430015F12Rik, CED9, D630044D05Rik, D830018M01Rik, Ks-bcl-2, ORF16	B-cell CLL/lymphoma 2	P10415	Cytoplasm	other
BCL2L1	Bcl-X beta, BCL-XL, BCL-XL/S, BCL-XS, BCL2L, BCLX, MGC113803, MGC99998	BCL2-like 1	Q07817	Cytoplasm	other
BCL2L2	BCL-W, BCL-WEL, BCL-WS, BCL2-LIKE2, c98, Gtrgal2, Gtrosa41, KIAA0271, MGC91704	BCL2-like 2	Q92843	Cytoplasm	other
BCL2L11	BAM, Bcl-xl, bcl2l11 biml isoform, bcl2l11 bims isoform, BIM, BIM GAMMA, BIMABCD, BIMACD, BIMAD, BIMEL, BIML, BIMS, BOD, BODL, LOC150819	BCL2-like 11 (apoptosis facilitator)	O43521	Cytoplasm	other
BDKRB1	B1BKR, B1R, Bdkrb, BKB1R, BKR1, BRADYB1, BRADYKININ B1 RECEPTOR, BRADYKININ RECEPTOR B1, Kinin B1 Receptor	bradykinin receptor B1	P46663	Plasma Membrane	G-protein coupled receptor
BDKRB2	B(2), B2, B2 RECEPTOR, B2BKR, B2BRA, B2R, BK-2, BK2R, Bkb2, BKR2, BRADYKININ RECEPTOR B2, BRB2, DKFZp686O088, KININ B2 RECEPTOR	bradykinin receptor B2	P30411	Plasma Membrane	G-protein coupled receptor
BIK	BBC1, Biklk, BIP1, BLK, BP4, NBK	BCL2-interacting killer (apoptosis-inducing)	Q13323	Cytoplasm	other
BMP2	BMP2A, BONE MORPHOGENIC PROTEIN 2	bone morphogenetic protein 2	P12643	Extracellular Space	growth factor
BMP4	BMP2B, BMP2B1, BOMPR4A, ZYME	bone morphogenetic protein 4	P12644	Extracellular Space	growth factor
BMP6	D13Wsu115e, VGR, VGR1	bone morphogenetic protein 6	P22004	Extracellular Space	growth factor
BMP7	OP-1, osteogenic protein 1	bone morphogenetic protein 7 (osteogenic protein 1)	P18075	Extracellular Space	growth factor
BMPR1A	1110037I22Rik, ACVRLK3, ALK3, BMPR, BMPR-IA, SKR5	bone morphogenetic protein receptor, type IA	P36894	Plasma Membrane	kinase
BNIP3	MGC93043, NIP3	BCL2/adenovirus E1B 19kDa interacting protein 3	Q12983	Cytoplasm	other
BNIP3L	BNIP3A, BNIP3H, D14Ertd719e, NIP3-like protein X, Nip3L, NIX	BCL2/adenovirus E1B 19kDa interacting protein 3-like	O60238	Cytoplasm	other
BSG	5A11, 5F7, BASIGIN, basignin, BASIN, CD147, CD157, CE9, EMMPRIN, HAB18G, HT-7, M6, OK, Ox47R, TCSF	basigin (OK blood group)	P35613	Plasma Membrane	other
BTC	BETACELLULIN	betacellulin	P35070	Extracellular Space	growth factor
BTK	AGMX1, AT, ATK, BPK, IMD1, p77btk, PSCTK1, Xid, XLA	Bruton agammaglobulinemia tyrosine kinase	Q06187	Cytoplasm	kinase
CA9	CAIX, Car9, MN, MN/CA9	carbonic anhydrase IX	Q16790	Nucleus	enzyme
CACNA1G	a1G, alpha-1G, Ca(V)T.1, CALCIUM CHANNEL ALPHA 1G, CaV3.1, Cav3.1d, LVA VOCC ALPHA1G, mKIAA1123, NBR13, [a]1G	calcium channel, voltage-dependent, alpha 1G subunit	O43497	Plasma Membrane	ion channel
CALCRL	CGRP type 1 receptor, CGRP-R1, CGRPR, CLR, CRLR, RATCRLR, RNCLR	calcitonin receptor-like	Q16602	Plasma Membrane	G-protein coupled receptor
CANX	1110069N15Rik, CALNEXIN, CNX, D11Ertd153e, IP90	calnexin	P27824	Cytoplasm	other
CAV1	CAV, CAVEOLIN, CAVEOLIN-1, MSTP085, VIP21	caveolin 1, caveolae protein, 22kDa	Q03135	Plasma Membrane	other
CBL	4732447J05Rik, 70Z CBL, C-CBL, CBL2, CBLA, LOC283153, p120 Cbl, RNF55	Cas-Br-M (murine) ecotropic retroviral transforming sequence	P22681	Nucleus	transcription regulator
CCK	CCK8, CHOLECYSTOKININ, Cholecystokinin 8	cholecystokinin	P06307	Extracellular Space	other
CCKBR	CCK-B, CCK-BRI4SV, CCK2 RECEPTOR, CCK2R, CCKB/GASTRIN RECEPTOR, CHOLREC, GASR	cholecystokinin B receptor	P32239	Plasma Membrane	G-protein coupled receptor
CCL1	I-309, P500, SCYA1, SISe, TCA-3	chemokine (C-C motif) ligand 1	P22362	Extracellular Space	cytokine
CCL2	AI323594, GDCF-2, GDCF-2 HC11, HC11, HSMCR30, Immediate Early Serum Responsive JE Gene, JE, MCAF, MCP-1, MGC9434, PDGF-inducible gene, SCYA2, Sigje, SMC-CF	chemokine (C-C motif) ligand 2	P13500	Extracellular Space	cytokine
CCL3	G0S19-1, GOS19.1, L2g25b, LD78ALPHA, Mip, MIP-1-ALPHA, MIP-1A, MIP1-(A), Mnp, SCYA3	chemokine (C-C motif) ligand 3	P10147	Extracellular Space	cytokine
CCL4	ACT2, AT744.1, cytokine, G-26, HC21, LAG1, MIP-1-BETA, MIP-1B, SCYA2, SCYA4	chemokine (C-C motif) ligand 4	P13236	Extracellular Space	cytokine
CCL5	D17S136E, MGC17164, MuRantes, RANTES, SCYA5, SISd, TCP228	chemokine (C-C motif) ligand 5	P13501	Extracellular Space	cytokine
CCL7	chemokine ligand 7, FIC, LOC287561, MARC, MCP-3, NC28, SCYA6, SCYA7	chemokine (C-C motif) ligand 7	P80098	Extracellular Space	cytokine
CCL8	1810063B20Rik, Ccl12, chemokine ligand 8, HC14, MCP-2, MCP-5, Monocyte Chemoattractant Protein 5, SCYA10, Scya12, SCYA8, Small inducible cytokine A12	chemokine (C-C motif) ligand 8	P80075	Extracellular Space	cytokine
CCL11	EOTAXIN, EOTAXIN1, MGC22554, SCYA11	chemokine (C-C motif) ligand 11	P51671	Extracellular Space	cytokine
CCL13	CKb10, MCP-4, MGC17134, NCC-1, SCYA13, SCYL1	chemokine (C-C motif) ligand 13	Q99616	Extracellular Space	cytokine
CCL16	Chemokine CC-4, Chemokine LEC, CKb12, HCC-4, ILINCK, LCC-1, LEC, LMC, Mtn-1, NCC-4, SCYA16, SCYL4	chemokine (C-C motif) ligand 16	O15467	Extracellular Space	cytokine
CCL17	A-152E5.3, ABCD-2, SCYA17, Scya17l, TARC	chemokine (C-C motif) ligand 17	Q92583	Extracellular Space	cytokine
CCL22	A-152E5.1, ABCD-1, DC/B-CK, DCBCK, MDC, MGC108943, MGC34554, SCYA22, STCP-1	chemokine (C-C motif) ligand 22	O00626	Extracellular Space	cytokine
CCL24	CKb-6, EOTAXIN-2, MPIF-2, SCYA24	chemokine (C-C motif) ligand 24	O00175	Extracellular Space	cytokine
CCL25	CKb15, SCYA25, TECK	chemokine (C-C motif) ligand 25	O15444	Extracellular Space	cytokine
CCL26	EOTAXIN-3, IMAC, MIP-4a, MIP-4alpha, SCYA26, TSC-1	chemokine (C-C motif) ligand 26	Q9Y258	Extracellular Space	cytokine
CCR2	CC-CKR-2, CCR2A, CCR2B, CKR2, CKR2A, CKR2B, CMKBR2, MCP-1-R, mJE-R	chemokine (C-C motif) receptor 2	P41597	Plasma Membrane	G-protein coupled receptor
CCR5	AM4-7, CC-CKR-5, CCL4 RECEPTOR, CCL5 RECEPTOR, CD195, CKR-5, CMKBR5	chemokine (C-C motif) receptor 5	P51681	Plasma Membrane	G-protein coupled receptor
CCR8	CKR-L1, CMKBR8, CMKBRL2, CY6, GPR-CY6, mCCR8, TER1	chemokine (C-C motif) receptor 8	P51685	Plasma Membrane	G-protein coupled receptor
CCR9	Cmkbr10, GPR-9-6, GPR28	chemokine (C-C motif) receptor 9	P51686	Plasma Membrane	G-protein coupled receptor
CD4	CD4 ANTIGEN, CD4 Receptor, CD4mut, L3T4, Ly-4, p55, W3/25	CD4 antigen (p55)	P01730	Plasma Membrane	transmembrane receptor
CD9	BA2, CD9 ANTIGEN, DRAP-27, GIG2, MIC3, MRP-1, P24	CD9 antigen (p24)	P21926	Plasma Membrane	other
CD14	CD14 ANTIGEN	CD14 antigen	P08571	Plasma Membrane	transmembrane receptor
CD19	B4, CD19 ANTIGEN, MGC12802	CD19 antigen	P15391	Plasma Membrane	other
CD22	A530093D23, Cd22-beta, Lyb-8, SIGLEC-2	CD22 antigen	P20273	Plasma Membrane	other
CD24	CD24A, Heat stable antigen, HSA, Ly-52, MGC93641	CD24 antigen (small cell lung carcinoma cluster 4 antigen)	P25063	Plasma Membrane	other
CD33	6430529G09Rik, CD33 ANTIGEN, FLJ00391, gp67, p67, SIGLEC-3	CD33 antigen (gp67)	P20138	Plasma Membrane	other
CD36	CD36 Antigen, FAT, FATTY ACID TRANSLOCASE, GP3B, GP4, GPIV, MGC91634, PASIV, PLATELET RECEPTOR FOR TYPE I COLLAGEN, SCARB3	CD36 antigen (collagen type I receptor, thrombospondin receptor)	P16671	Plasma Membrane	other
CD40	Bp50, CD40L, CD40L RECEPTOR, CDW40, GP39, HIGM1, IGM, IMD3, MGC9013, p50, T-BAM, TNFRSF5, TRAP	CD40 antigen (TNF receptor superfamily member 5)	P25942	Plasma Membrane	transmembrane receptor
CD44	AW121933, CD44 Antigen, CD44A, CD44E, CD44R, CD44S, CD44V, CD44V7, CDW44, ECMR-III, Epican, HERMES, Hermes antigen, IN, LHR, Ly-24, MC56, MDU2, MDU3, METAA, MGC10468, MIC4, MUTCH-I, Pgp-1, RHAMM	CD44 antigen (homing function and Indian blood group system)	P16070	Plasma Membrane	other
CD47	9130415E20Rik, AA407862, B430305P08Rik, CD47 ANTIGEN, CDw149, IAP, IAP4, Itgp, Locuslink 71587, MER6, MGC93490, OA3	CD47 antigen (Rh-related antigen, integrin-associated signal transducer)	Q08722	Plasma Membrane	other
CD48	BCM1, BCM1 surface antigen, BLAST, BLAST-1, CD48 ANTIGEN, hCD48, mCD48, MEM-102, Sgp-60, SLAMF2	CD48 antigen (B-cell membrane protein)	P09326	Plasma Membrane	other
CD59	Cd59a, Cd59b, MGC2354, MIC11, MIN1, MIN2, MIN3, MSK21, PROTECTIN	CD59 antigen p18-20 (antigen identified by monoclonal antibodies 16.3A5, EJ16, EJ30, EL32 and G344)	P13987	Plasma Membrane	other
CD68	CD68 ANTIGEN, gp110, MACROSIALIN, SCARD1	CD68 antigen	P34810	Plasma Membrane	other
CD80	B7, B7-1, B7.1, Cd28l, CD28LG, CD28LG1, CD80 Antigen, LAB7, Ly-53, MIC17, TS/A-1	CD80 antigen (CD28 antigen ligand 1, B7-1 antigen)	P33681	Plasma Membrane	transmembrane receptor
CD81	S5.7, TAPA1	CD81 antigen (target of antiproliferative antibody 1)	P60033	Plasma Membrane	other
CD82	4F9, C33, C33 antigen, GR15, IA4, KAI1, Kangai1, R2, SAR2, ST6	CD82 antigen	P27701	Plasma Membrane	other
CD86	B7, B7-2, B70, Cd28l2, CD28LG2, CD86 ANTIGEN, CLS1, LAB72, Ly-58, MB7, MGC34413, TS/A-2	CD86 antigen (CD28 antigen ligand 2, B7-2 antigen)	P42081	Plasma Membrane	transmembrane receptor
CD97	DAF RECEPTOR, TM7LN1	CD97 antigen	P48960	Plasma Membrane	G-protein coupled receptor
CD99	MIC2, MIC2X, MIC2Y	CD99 antigen	P14209	Plasma Membrane	other
CD151	GP27, p27, PETA-3, SFA-1	CD151 antigen	P48509	Plasma Membrane	other
CD209	Cd209a, CDSIGN, CIRE, CLEC4L, DC-SIGN, DC-SIGN1, GP120 BINDING PROTEIN, MDC-SIGN1, SDC-SIGN1, SIGN-R1	CD209 antigen	Q9NNX6	Plasma Membrane	other
CD1D	AI747460, Cd1, CD1.1, CD1.2, Cd1a, Cd1b, Cd1d1, Cd1d2, CD1d2 Antigen, Ly-38	CD1D antigen, d polypeptide	P15813	Plasma Membrane	other
CD40LG	CD154, CD40 LIGAND, CD40L, GP39, hCD40L, HIGM1, IGM, IMD3, Ly-62, T-BAM, TNFSF5, TRAP	CD40 ligand (TNF superfamily, member 5, hyper-IgM syndrome)	P29965	Extracellular Space	cytokine
CDC42	CDC42HS, CELLULAR GROWTH REGULATING PROTEIN, G25K	cell division cycle 42 (GTP binding protein, 25kDa)	P50290	Cytoplasm	enzyme
CDH1	Arc-1, Cadherin 1, CDHE, CSEIL, E-CADHERIN, E-CADHERIN 120 KDA, ECAD, LCAM, Um, UVO, uvomorulin	cadherin 1, type 1, E-cadherin (epithelial)	P12830	Plasma Membrane	other
CDH2	CDHN, N-CADHERIN, NCAD	cadherin 2, type 1, N-cadherin (neuronal)	P19022	Plasma Membrane	other
CDH3	Cadp, CDHP, HJMD, P-CADHERIN, PCAD	cadherin 3, type 1, P-cadherin (placental)	P22223	Plasma Membrane	other
CDH5	7B4, AA408225, CADHERIN5, CD144, Ve Cad2, VE-Cad, VE-CADHERIN, VEC	cadherin 5, type 2, VE-cadherin (vascular epithelium)	P33151	Plasma Membrane	other
CDH13	4932416G01Rik, CDHH, Cdht, H-cadherin, Heart-cadherin, MGC93172, T-cadherin, Tcad, Truncated-cadherin	cadherin 13, H-cadherin (heart)	P55290	Plasma Membrane	other
CEACAM1	bb-1, BGP, BGP1, BGPa, Bgpd, BGPI, BGPR, C-CAM, C-CAM1, CD66, CD66A, Cea-1, Cea-7, CEACAM1-3S, CEACAM1-4L, ECTO ATPASE, HV2, mCEA1, Mhv-1, MHVR, mmCGM1, mmCGM1a, mmCGM2, Pp120	carcinoembryonic antigen-related cell adhesion molecule 1 (biliary glycoprotein)	P13688	Plasma Membrane	transmembrane receptor
CEACAM5	CD66E, CEA, DKFZp781M2392	carcinoembryonic antigen-related cell adhesion molecule 5	P06731	Plasma Membrane	other
CEACAM6	CD66C, CEAL, NCA	carcinoembryonic antigen-related cell adhesion molecule 6 (non-specific cross reacting antigen)	P40199	Plasma Membrane	other
CGA	aGSU, Alpha, ALPHA GONADOTROPIN, ALPHA GSU, alphaSU, CG-ALPHA, Common alpha, FSH ALPHA, FSHA, GLYCOPROTEIN HORMONE ALPHA SUBUNIT, Gonadotropin, Gonadotropin Alpha, Gonadotropin alpha subunit, GPHa, GPHA1, GPHALPHA, HCG, HCG ALPHA, Lh Alpha, LH AND FSH COMMON ALPHA SUBUNIT, LHA, MGC107283, Pituitary Glycoprotein Hormone alpha subunit, TSH ALPHA, TSHA	glycoprotein hormones, alpha polypeptide	P01215	Extracellular Space	other
CIB1	Calcium and integrin bind. protein 1, CALMYRIN, CIB, Cibkip, KIP, Prkdcip, SIP2-28	calcium and integrin binding 1 (calmyrin)	Q99828	Nucleus	other
CLN3	AI323623, BTS, MGC94583	ceroid-lipofuscinosis, neuronal 3, juvenile (Batten, Spielmeyer-Vogt disease)	Q13286	Cytoplasm	other
CLU	APOJ, APOLIPOPROTEIN J, CLI, CLUSTERIN, COMPLEMENT CYTOLYSIS INHIBITOR, D14Ucla3, Gp80, MGC24903, RATTRPM2B, SGP-2, SP-40, Sugp-2, Sulfated glycoprotein 2, TRMP2, TRPM-2, TRPM2B, Trpmb	clusterin (complement lysis inhibitor, SP-40,40, sulfated glycoprotein 2, testosterone-repressed prostate message 2, apolipoprotein J)	P10909	Extracellular Space	other
CNTF	HCNTF, MGC41235	ciliary neurotrophic factor	P26441	Extracellular Space	cytokine
CNTN2	Axonin-1, AXT, D130012K04Rik, DKFZp781D102, TAG-1, TAG-564, TAX, TAX1	contactin 2 (axonal)	Q02246	Plasma Membrane	other
COL18A1	COLLAGEN TYPE XVIII, Collagen type xviii alpha1, ENDOSTATIN, KNO	collagen, type XVIII, alpha 1	P39060	Extracellular Space	other
COL1A1	aa 694-711, ALPHA 1(I) COLLAGEN, Alpha1 type i collagen, Alpha1 Type I Procollagen, Alpha1-1 Collagen, COL1, Cola-1, COLIA1, Collagen alpha1, COLLAGEN ALPHA1(I), COLLAGEN I ALPHA1, COLLAGEN TYPE I ALPHA 1, COLLAGEN TYPE I PRO ALPHA 1, Collagen Type1 Alpha1, Mov-13, OI4, PREPRO COLLAGEN ALPHA1(I), Procollagen alpha 1(i), Procollagen alpha1 (1), Procollagen alpha1 type I, Type I (alpha 1) procollag…	collagen, type I, alpha 1	P02452	Extracellular Space	other
COL1A2	ALPHA2(I) COLLAGEN, COLA2, COLLAGEN ALPHA2 TYPE1, COLLAGEN ALPHA2(I), COLLAGEN TYPE I PRO ALPHA 2, COLLAGEN TYPE1 ALPHA2, OI4, oim, Pro-alpha2(i)collagen, PROCOLLAGEN ALPHA2(I), Procollagen type 1, prepro-alpha2 chain	collagen, type I, alpha 2	P08123	Extracellular Space	other
COL4A3	alpha3(IV), Collagen Type IV alpha3, Goodpasture antigen, TUMSTATIN, [a]3(IV)	collagen, type IV, alpha 3 (Goodpasture antigen)	Q01955	Extracellular Space	other
CR1	C3b/C4b receptor, C3BR, CD35, CD46, Crry, Mcp, mCRY, SCR1	complement component (3b/4b) receptor 1, including Knops blood group system	P17927	Plasma Membrane	other
CR2	C3DR, CD21, CD35, Cr-1, EBV receptor, sCR1	complement component (3d/Epstein Barr virus) receptor 2	P20023	Plasma Membrane	transmembrane receptor
CRH	CRF, Crf2, Crf4, Crh-41, Gm1347	corticotropin releasing hormone	P06850	Extracellular Space	other
CSF1	Csfm, M-CSF, MCSF RECEPTOR, MCSF1, MGC31930, Op, PG-100	colony stimulating factor 1 (macrophage)	P09603	Extracellular Space	cytokine
CSF2	Csfgm, GM-CSF, NIF	colony stimulating factor 2 (granulocyte-macrophage)	P04141	Extracellular Space	cytokine
CSF3	CSFG, G-CSF, MGC45931	colony stimulating factor 3 (granulocyte)	P09919	Extracellular Space	cytokine
CSF1R	C-FMS, CD115, CSF1 RECEPTOR, Csfmr, CSFR, FIM2, FMS, M-CSFR, MCSF RECEPTOR, Mcsf1r, RECEPTOR FOR CSF1, RTK	colony stimulating factor 1 receptor, formerly McDonough feline sarcoma viral (v-fms) oncogene homolog	P07333	Plasma Membrane	kinase
CSF2RA	CD116, CDw116, CSF2R, CSF2RAX, CSF2RAY, CSF2RX, CSF2RY, Csfgmra, GM-CSF RECEPTOR ALPHA, GM-CSF-Ra, GM-CSFR, GM-CSFR ALPHA, GM-R ALPHA, GMR, MEMBRANE-BOUND GMR, MGC3848, MGC4838, MGMR ALPHA, SGMR ALPHA	colony stimulating factor 2 receptor, alpha, low-affinity (granulocyte-macrophage)	P15509	Plasma Membrane	transmembrane receptor
CSF2RB	AI848964, AIC2A, AIC2B, BC, BETA C, BETA IL-3, CD131, CDW131, Csf2rb1, Csf2rb2, Csfgmrb, GM-CSFR BETA, Gm-csfr beta IT, GMCSF RECEPTOR BETA C, GMR BETA C, IL-5 RECEPTOR BETA CHAIN, IL3R, IL3RB, Il3rb1, Il3rb2, IL5RB	colony stimulating factor 2 receptor, beta, low-affinity (granulocyte-macrophage)	P32927	Plasma Membrane	transmembrane receptor
CSF3R	CD114, Csfgr, G-CSF-R alpha, G-CSFR	colony stimulating factor 3 receptor (granulocyte)	Q99062	Plasma Membrane	transmembrane receptor
CSK	p50 Csk	c-src tyrosine kinase	P41240	Cytoplasm	kinase
CSPG2	5430420N07Rik, 9430051N09, CHONDROITIN SULFATE PROTEOGLYCAN, DKFZp686K06110, hdf, NG2, PG-M(V0), PG-M(V1), VERSICAN, Versican V1, Versican V2	chondroitin sulfate proteoglycan 2 (versican)	P13611	Extracellular Space	other
CTGF	AMPHIROGULIN, CCN2, CTGRP, Fisp12, Hcs24, IGFBP-RP2, IGFBP8, MGC102839, NOV2	connective tissue growth factor	P29279	Extracellular Space	growth factor
CTNNB1	Armadillo, BETA-CATENIN, CATENIN BETA, CATNB, CTNNB	catenin (cadherin-associated protein), beta 1, 88kDa	P35222	Nucleus	transcription regulator
CTSD	CATD, CATHEPSIN D, CD, CPSD, LOC196214, MGC2311	cathepsin D (lysosomal aspartyl protease)	P07339	Cytoplasm	peptidase
CTSL	1190035F06Rik, CATHEPSIN L, CATHESPIN L, CATHL, CATL, fs, MEP, nkt	cathepsin L	P07711	Cytoplasm	peptidase
CX3CL1	AB030188, ABCD-3, C3Xkine, CX3C, CX3CL, CX3CR1, CXC3, CXC3 CHEMOKINE PRECURSOR, CXC3C, D8Bwg0439e, FK, FKN, FRACTALKINE, NEUROTACTIN, NTN, NTT, SCYD1	chemokine (C-X3-C motif) ligand 1	P78423	Extracellular Space	cytokine
CXADR	2610206D03Rik, AU016810, CAR, CAR VIRUS RECEPTOR, Car1, Car2, CAR2/7, CAR3/7, CAR4/7, COXSACKIE VIRUS AND ADENOVIRUS RECEPTOR, HCAR, MCAR, MGC109536	coxsackie virus and adenovirus receptor	P78310	Plasma Membrane	G-protein coupled receptor
CXCL1	GRO ALPHA, GRO1, GROA, MGSA, MGSA alpha, MGSA-a, NAP-3, SCYB1	chemokine (C-X-C motif) ligand 1 (melanoma growth stimulating activity, alpha)	P09341	Extracellular Space	cytokine
CXCL2	CINC-2a, GRO BETA, Gro-alpha, GRO2, GROb, MGSA beta, MGSA-b, MIP-2, MIP2 ALPHA, MIP2A, Scyb, SCYB2	chemokine (C-X-C motif) ligand 2	P19875	Extracellular Space	cytokine
CXCL3	Cinc, CINC-1, CINC-2b, Cxcl1, Fsp, Gro, GRO ALPHA, GRO GAMMA, GRO1, GRO3, GROA, GROg, KC, Kc Chemokine, MGSA, MGSA gamma, MIP-2b, N51, Scyb1, SCYB3	chemokine (C-X-C motif) ligand 3	P19876	Extracellular Space	cytokine
CXCL6	AMCF-II, chemokine, Chemokine alpha 3, CKA-3, CXCL5, ENA-78, GCP-2, Gn2-22, LIX, Lix/lps-inducible cxc chemokine, Scyb5, SCYB6	chemokine (C-X-C motif) ligand 6 (granulocyte chemotactic protein 2)	P80162	Extracellular Space	cytokine
CXCL9	CMK, crg-10, Humig, MGC105312, MIG, SCYB9	chemokine (C-X-C motif) ligand 9	Q07325	Extracellular Space	cytokine
CXCL10	C7, CRG-2, GAMMA-IFN INDUCIBLE EARLY RESPONSE GENE, gIP-10, IFI10, INP10, IP-10, mob-1, SCYB10, SMALL INDUCIBLE CYTOKINE SUBFAMILY B (Cys-X-Cys), MEMBER 10	chemokine (C-X-C motif) ligand 10	P02778	Extracellular Space	cytokine
CXCL12	chemokine, hIRH, PBSF, PBSF/SDF-1, SCYB12, SDF-1, SDF-1A, SDF1 ALPHA, SDF1B, stromal cell-derived factor 1, TLSF, TLSF-a, TLSF-b, TPAR1	chemokine (C-X-C motif) ligand 12 (stromal cell-derived factor 1)	P48061	Extracellular Space	cytokine
CXCR3	CD183, CKR-L2, CMKAR3, GPR3, GPR9, IP10, IP10-R, Mig-R, TAC	chemokine (C-X-C motif) receptor 3	P49682	Plasma Membrane	G-protein coupled receptor
CXCR4	Ccr4, CD184, Cmkar4, D2S201E, FB22, FUSIN, HM89, HSY3RR, LAP3, LCR1, LESTR, Leukocyte 7 transmembrane receptor, MGC108696, NPY3R, NPYR, NPYRL, NPYY3R, PB-CKR, PBSF/SDF-1, WHIM	chemokine (C-X-C motif) receptor 4	P61073	Plasma Membrane	G-protein coupled receptor
CYP1A1	AHH, AHRR, CP11, CYP1, Cyp45c, Cypc45c, CYPIA1, Cytochrome p1-450, CYTOCHROME P4501A1, P-450MC, P1-450, p450 1A1, P450-1, P450-C, P450-P1, P450DX, P450MT2	cytochrome P450, family 1, subfamily A, polypeptide 1	P04798	Cytoplasm	enzyme
CYP1B1	CP1B, GLC3A, p450 1B1, P450Rap	cytochrome P450, family 1, subfamily B, polypeptide 1	Q16678	Cytoplasm	enzyme
CYP2B6	CPB6, CYP2B, Cyp2b10, Cyp2b20, CYPIIB6, IIB1, LOC361523, p16, P450	cytochrome P450, family 2, subfamily B, polypeptide 6	P20813	Cytoplasm	enzyme
CYP2D6	2D22, CPD6, CYP2D, Cyp2d18, Cyp2d22, Cyp2d4, CYP2D@, CYP2DL1, CYTOCHROME P450 2D18, P450-DB1, P450C2D	cytochrome P450, family 2, subfamily D, polypeptide 6	P10635	Cytoplasm	enzyme
CYR61	CCN1, GIG1, IGFBP10, MGC93040	cysteine-rich, angiogenic inducer, 61	O00622	Extracellular Space	other
DAF	CD55, CR, Daf a GPI, Daf-GPI, Daf1, Decay accelerating factor-1, GPI-DAF, TC	decay accelerating factor for complement (CD55, Cromer blood group system)	P08174	Plasma Membrane	other
DCN	Bone proteoglycan II, DC, DECORIN, DSPG2, MGC94682, PG40, PGII, PGS2, SLRR1B	decorin	P07585	Extracellular Space	other
DCT	DT, slaty, slt, TRP-2, TYRP2	dopachrome tautomerase (dopachrome delta-isomerase, tyrosine-related protein 2)	P40126	Cytoplasm	enzyme
DNASE1	DNASEI, DNL1, DRNI, FLJ38093, MGC108543	deoxyribonuclease I	P24855	Extracellular Space	enzyme
DPP4	ADABP, ADCP2, CD26, DPPIV, THAM, TP103	dipeptidylpeptidase 4 (CD26, adenosine deaminase complexing protein 2)	P27487	Plasma Membrane	peptidase
DRD2	D2, D2 dopamine receptor, D2DR, D2L, D2R, D2S, DOPAMINE D2 RECEPTOR, Dr2, Drd2l	dopamine receptor D2	P14416	Plasma Membrane	G-protein coupled receptor
ECGF1	2900072D10Rik, 4930423K06Rik, GLIOSTATIN, HPD-ECGF, PD-ECGF, Pdgfec, THYMIDINE PHOSPHORYLASE, TP	endothelial cell growth factor 1 (platelet-derived)	P19971	Extracellular Space	growth factor
EDG2	5031439C20, clone 4.9, Gpcr26, Kdt2, LPA receptor 1, LPA1, LPA1 RECEPTOR, LPA2, LPAR1, MGC105279, MGC29102, Mrec1.3, rec.1.3, vzg-1	endothelial differentiation, lysophosphatidic acid G-protein-coupled receptor, 2	Q92633	Plasma Membrane	G-protein coupled receptor
EDG3	FLJ37523, LPB3, MGC71696, S1P3, S1PR3	endothelial differentiation, sphingolipid G-protein-coupled receptor, 3	Q99500	Plasma Membrane	G-protein coupled receptor
EDG4	IPA2, LPA receptor 2, LPA2, LPA2 RECEPTOR, LPAR2	endothelial differentiation, lysophosphatidic acid G-protein-coupled receptor, 4	Q9HBW0	Plasma Membrane	G-protein coupled receptor
EDG5	1100001A16Rik, AGR16, Gpcr13, GPCR18, H218, LPB2, S1P2, S1PR2, snGPCR18	endothelial differentiation, sphingolipid G-protein-coupled receptor, 5	O95136	Plasma Membrane	G-protein coupled receptor
EDN1	BIG ENDOTHELIN1, ENDOTHELIN-1, ET-1, preproET	endothelin 1	P05305	Extracellular Space	other
EDN2	beta-ET, ENDOTHELIN 2, ET2, Preproendothelin-2, VIC	endothelin 2	P20800	Extracellular Space	other
EDN3	ET3, ls, MGC15067, MGC61498	endothelin 3	P14138	Extracellular Space	other
EFNA1	B61, ECKLG, EFL-1, EPGL1, EPHRIN A1, Epl1, EPLG1, LERK-1, TNFAIP4	ephrin-A1	P20827	Plasma Membrane	other
EFNA2	Cek7-L, ELF-1, EPHRIN A6, EPHRIN-A2, Epl6, EPLG6, HEK7-L, HEK7-ligand, LERK-6	ephrin-A2	O43921	Plasma Membrane	kinase
EFNA5	AF1, AL-1, EFL-5, EPHRIN-A5, Epl7, EPLG7, LERK-7, RAGS	ephrin-A5	P52803	Plasma Membrane	kinase
EFNB1	Cek5-L, CFND, CFNS, EFL-3, Elk-L, EPHRIN-B1, Epl2, EPLG2, LERK-2, MGC8782, Stra1	ephrin-B1	P98172	Plasma Membrane	other
EGF	URG	epidermal growth factor (beta-urogastrone)	P01133	Extracellular Space	growth factor
EGFR	EGF RECEPTOR, EGFRec, ER2, ERBB, ERBB1, Errp, HER1, mENA, wa-2, Wa5	epidermal growth factor receptor (erythroblastic leukemia viral (v-erb-b) oncogene homolog, avian)	P00533	Plasma Membrane	kinase
ELK1	ELK, p62TCF, TCF/ELK	ELK1, member of ETS oncogene family	P19419	Nucleus	transcription regulator
EMP2	MGC9056, MGC93695, XMP	epithelial membrane protein 2	P54851	Plasma Membrane	other
ENG	CD105, END, ENDOGLIN, HHT1, ORW, ORW1, S-endoglin	endoglin (Osler-Rendu-Weber syndrome 1)	P17813	Plasma Membrane	other
ENPP2	ATX, AUTOTAXIN, DYNACTIN SUBUNIT, LysoPLD, MGC93258, Npps2, PD-IALPHA, PDNP2, Phosphodiesterase I	ectonucleotide pyrophosphatase/phosphodiesterase 2 (autotaxin)	Q13822	Plasma Membrane	enzyme
EPB41L3	4.1B, DAL-1, EPB4.1L3, KIAA0987, NBL3	erythrocyte membrane protein band 4.1-like 3	Q9Y2J2	Plasma Membrane	other
EPHA2	ECK, ECKR, Myk2, Sek-2	EPH receptor A2	P29317	Plasma Membrane	kinase
EPHB2	CEK5, DRT, Eph receptor b2, Ephb1, Ephrin receptor protein-tyrosine kinase b2, EPHT3, EPTH3, ERK, ETECK, Hek5, MGC87492, NAF2, Nuk, Prkm5, Qek5, Sek3, Tyro5	EPH receptor B2	P29323	Plasma Membrane	kinase
EPHB6	Cekl, Eph receptor B6, HEP, Mep	EPH receptor B6	O15197	Plasma Membrane	kinase
EPHX1	Eph-1, EPHX, EPHX1 E1B, EPOX, Epoxide Hydrolase, MEH, MEH8	epoxide hydrolase 1, microsomal (xenobiotic)	P07099	Cytoplasm	peptidase
EPO	EP, ERYTHROPOIETIN	erythropoietin	P01588	Extracellular Space	cytokine
EPOR	EP-R, ERYTHROPOIETIN RECEPTOR, MGC108723	erythropoietin receptor	P19235	Plasma Membrane	transmembrane receptor
ERBB2	C-ERBB2, c-neu, EGFR2, ERBB2 RECEPTOR, HER-2, HER2/NEU, mKIAA3023, NEU, NGL, p185erbb2, p185HER2, P185NEU, TKR1	v-erb-b2 erythroblastic leukemia viral oncogene homolog 2, neuro/glioblastoma derived oncogene homolog (avian)	P04626	Plasma Membrane	kinase
ERBB3	C-ERBB3, erbB3-S, ERBB3R, HER3, MDA-BF-1, MGC88033, p180-ErbB3, p45-sErbB3, p85-sErbB3	v-erb-b2 erythroblastic leukemia viral oncogene homolog 3 (avian)	P21860	Plasma Membrane	kinase
ERBB4	HER4	v-erb-a erythroblastic leukemia viral oncogene homolog 4 (avian)	Q15303	Plasma Membrane	kinase
EREG	EPIREGULIN, ER, MGC36144	epiregulin	O14944	Extracellular Space	growth factor
ESR1	Alpha estrogen receptor, DKFZp686N23123, E/F ER ALPHA, ER, Er alpha (46 kDa isoform), ER66, ERA, ERALPHA, ER[a], ESR, ESRA, ESTR, ESTRA, ESTROGEN RECEPTOR ALPHA, ESTROGEN RECEPTOR1, major ORF, NR3A1, RNESTROR, TERP-1	estrogen receptor 1	P03372	Nucleus	ligand-dependent nuclear receptor
F2	ALPHA-THROMBIN, Cf-2, DCP, FII, Meizothrombin Des-Fragment 1, PROTHROMBIN, PT, THROMBIN	coagulation factor II (thrombin)	P00734	Extracellular Space	peptidase
F3	AA409063, CD142, Cf-3, MGC93621, TF, TFA, TISSUE FACTOR, TISSUE FACTOR APOPROTEIN	coagulation factor III (thromboplastin, tissue factor)	P13726	Plasma Membrane	transmembrane receptor
F7	CF7, FACTOR VII, FACTOR VIIA, FVII, FVIIA, mfVII	coagulation factor VII (serum prothrombin conversion accelerator)	P08709	Plasma Membrane	peptidase
F10	BCF-X, Cf10, FACTOR X, FACTOR XA, FX, FXA, MGC108722	coagulation factor X	P00742	Extracellular Space	peptidase
F12	ALPHA-FACTOR XIIA, FACTOR XII, FACTOR XIIA, Fxii, HAF, Hageman factor, LOC306761	coagulation factor XII (Hageman factor)	P00748	Extracellular Space	peptidase
F2R	ALPHA THROMBIN RECEPTOR, CF2R, HTR, MGC28086, MGC93622, PAR1, ThR, THROMBIN RECEPTOR, ThrR, TR, TRGPC, TRP	coagulation factor II (thrombin) receptor	P25116	Plasma Membrane	G-protein coupled receptor
F2RL1	Gpcr11, GPR11, PAR-2	coagulation factor II (thrombin) receptor-like 1	P55085	Plasma Membrane	G-protein coupled receptor
FAS	ALPS1A, APO-1, Apo-1 Fas, APT1, CD95, FAS RECEPTOR, FAS1, FASR, FASTM, Lpr, RGD:619831, TNFR6, TNFRSF6	Fas (TNF receptor superfamily, member 6)	P25445	Plasma Membrane	transmembrane receptor
FASLG	APT1LG1, CD178, CD95L, FAS-L, FAS-LIGAND, Fasl, GLD, mFasL, TNFSF6	Fas ligand (TNF superfamily, member 6)	P48023	Extracellular Space	cytokine
FBLN1	FBLN, FIBULIN 1	fibulin 1	P23142	Extracellular Space	other
FBLN5	A55, ARMD3, DANCE, EVEC, Fibulin5, UP50	fibulin 5	Q9UBX5	Extracellular Space	other
FCER1G	CD23, Fc epsilon R1 gamma, FC GAMMA RECEPTOR 1, FCE1G, FceRI gamma, FCR-GAMMA, FcR[g], GAMMA CHAIN, Ly-50	Fc fragment of IgE, high affinity I, receptor for; gamma polypeptide	P30273	Plasma Membrane	transmembrane receptor
FCGR2A	CD32, CDw32, FC GAMMA R2A, FC GAMMA RECEPTOR 2, FC GAMMA RECEPTOR 2A, Fc-gamma RII-a, FCG2, FCGR, FCGR2, FCGR2A1, FcRII-a, IGFR2, IgG Fc receptor II-a, MGC23887, MGC30032	Fc fragment of IgG, low affinity IIa, receptor (CD32)	P12318	Plasma Membrane	transmembrane receptor
FGF1	ACIDIC FGF, AFGF, Dffrx, ECGF, ECGF-beta, ECGFA, ECGFB, Fam, FGF-alpha, FGFA, GLIO703, HBGF-1, HEPARIN BINDING ECGF, p40 SYT1	fibroblast growth factor 1 (acidic)	P05230	Extracellular Space	growth factor
FGF2	BASIC FIBROBLAST GROWTH FACTOR, BFGF, BFGF 22 KD, bFGF-2, FGF2 22, FGF2 22.5, FGF2 24, FGFB, HBGH-2, HMW FGF2	fibroblast growth factor 2 (basic)	P09038	Extracellular Space	growth factor
FGF4	Fgfk, HBGF-4, HST, HST-1, HSTF1, K-FGF, KS3	fibroblast growth factor 4 (heparin secretory transforming protein 1, Kaposi sarcoma oncogene)	P08620	Extracellular Space	growth factor
FGF7	HBGF-7, keratinocyte growth factor, KGF	fibroblast growth factor 7 (keratinocyte growth factor)	P21781	Extracellular Space	growth factor
FGF8	AIGF, HBGF-8	fibroblast growth factor 8 (androgen-induced)	P55075	Extracellular Space	growth factor
FGF10		fibroblast growth factor 10	O15520	Extracellular Space	growth factor
FGFR1	BFGFR, C-FGR, CEK, FGF1 RECEPTOR, FGFR1-IIIC, Fgfr1c, FLG, Flk2, FLT2, H2, H3, H4, H5, KAL2, N-SAM	fibroblast growth factor receptor 1 (fms-related tyrosine kinase 2, Pfeiffer syndrome)	P11362	Plasma Membrane	kinase
FGFR2	BEK, BFR-1, CEK3, CFD1, ECT1, Fgfr-7, FGFR2-IIIB, Fgfr2b, JWS, K-SAM, KGFR, KGFRTr, MGC102519, TK14, TK25	fibroblast growth factor receptor 2 (bacteria-expressed kinase, keratinocyte growth factor receptor, craniofacial dysostosis 1, Crouzon syndrome, Pfeiffer syndrome, Jackson-Weiss syndrome)	P21802	Plasma Membrane	kinase
FGFR3	ACH, CEK2, Fgfr3 iiib, HBGFR, HSFGFR3EX, JTK4	fibroblast growth factor receptor 3 (achondroplasia, thanatophoric dwarfism)	P22607	Plasma Membrane	kinase
FGFR4	JTK2, MGC20292, TKF	fibroblast growth factor receptor 4	P22455	Plasma Membrane	kinase
FIGF	C-FOS-INDUCED GROWTH FACTOR, VASCULAR ENDOTHELIAL GROWTH FACTOR D, VEGF-D	c-fos induced growth factor (vascular endothelial growth factor D)	O43915	Extracellular Space	growth factor
FLT1	FLT, sFlt1, VEGFR-1	fms-related tyrosine kinase 1 (vascular endothelial growth factor/vascular permeability factor receptor)	P17948	Plasma Membrane	kinase
FLT3	B230315G04, CD135, FLK2, Ly72, STK1	fms-related tyrosine kinase 3	P36888	Plasma Membrane	kinase
FLT4	AI323512, Chy, FLT41, PCL, VEGFR-3	fms-related tyrosine kinase 4	P35916	Plasma Membrane	kinase
FLT3LG	FL, FLT3 LIGAND, FLT3L, FMS-RELATED TYROSINE KINASE 3 LIGAND, Ly72L	fms-related tyrosine kinase 3 ligand	P49771	Extracellular Space	cytokine
FN1	cFn, CIG, DKFZp686F10164, DKFZp686H0342, DKFZp686O13149, E330027I09, FIBNEC, FIBRONECTIN, FIBRONECTIN 1, Fibronectin i, FINC, FN, LETS, MSF	fibronectin 1	P02751	Plasma Membrane	enzyme
FOLH1	FGCP, FOLH, GCP2, GCPII, mGCP, mopsm, Naalad, NAALAD1, NAALAdase, NAALADase I, PSM, PSMA	folate hydrolase (prostate-specific membrane antigen) 1	Q04609	Plasma Membrane	peptidase
FOLR1	FBP, FBP1, Folbp-1, FOLR, FR-ALPHA, MOv18	folate receptor 1 (adult)	P15328	Plasma Membrane	transporter
FPR1	fMLF-R, FMLP, FMLP RECEPTOR, FORMYL PEPTIDE RECEPTOR, FPR, FR, LXA4R	formyl peptide receptor 1	P21462	Plasma Membrane	G-protein coupled receptor
FPRL1	ALXR, E330010I07Rik, FMLP-R-II, FMLPX, Fpr-rs2, Fpr2, FPR2A, FPRH1, FPRH2, HM63, LXA4-R	formyl peptide receptor-like 1	P25090	Plasma Membrane	G-protein coupled receptor
FRAP1	2610315D21Rik, Flat, Flat-Top, FRAP, FRAP2, FRB, MTOR, RAFT1, RAPT1	FK506 binding protein 12-rapamycin associated protein 1	P42345	Nucleus	kinase
FST	FOL1, FOLLISTATIN, Follistatin 288, FS, fs315, Fst-288, RATFOL1	follistatin	P19883	Extracellular Space	other
FSTL1	FRP, FSL1, Fstl, MGC93410, TSC-36	follistatin-like 1	Q12841	Extracellular Space	other
FSTL3	E030038F23Rik, FLRG, FSRP	follistatin-like 3 (secreted glycoprotein)	O95633	Extracellular Space	other
FURIN	FUR, PACE, PCSK3, SPC1	furin (paired basic amino acid cleaving enzyme)	P09958	Cytoplasm	peptidase
FUT1	Futa, H, HH, HSC	fucosyltransferase 1 (galactoside 2-alpha-L-fucosyltransferase)	P19526	Cytoplasm	enzyme
FUT7	AI853193, FTVII, FUCT-VII	fucosyltransferase 7 (alpha (1,3) fucosyltransferase)	Q11130	Cytoplasm	enzyme
FXYD5	dysad, DYSADHERIN, EF-8, HSPC113, IWU-1, KCT1, OIT2, PRO6241, RIC	FXYD domain containing ion transport regulator 5	Q96DB9	Plasma Membrane	ion channel
FZD7	FZ7, FZE3	frizzled homolog 7 (Drosophila)	O75084	Plasma Membrane	G-protein coupled receptor
GALGT	4933429D13Rik, Galgt1, GALNACT, GD2 SYNTHASE, Ggm-2, GM2 SYNTHASE, Gm2/Gd2 synthase, MGC93424	UDP-N-acetyl-alpha-D-galactosamine:(N-acetylneuraminyl)-galactosylglucosylceramide N-acetylgalactosaminyltransferase (GalNAc-T)	Q00973	Cytoplasm	enzyme
GAP43	B-50, Basp2, Neuromodulin, Nm, PP46	growth associated protein 43	P17677	Plasma Membrane	other
GAS6	AXLLG, AXSF, DKFZp666G247, GROWTH ARREST-SPECIFIC	growth arrest-specific 6	Q14393	Extracellular Space	other
GC	DBP, DBP/GC, DBP02, RATDBP02, VDBG, VDBP, Vitamin d binding protein	group-specific component (vitamin D binding protein)	P02774	Extracellular Space	transporter
GCGR	GGR, Glucagon Receptor, GR, MGC93090	glucagon receptor	P47871	Plasma Membrane	G-protein coupled receptor
GDF8	Cmpt, compact, MSTN, MYOSTATIN	growth differentiation factor 8	O14793	Extracellular Space	growth factor
GEM	KIR, MGC26294, Rit	GTP binding protein overexpressed in skeletal muscle	P55040	Plasma Membrane	enzyme
GFRA1	GDNFR, Gdnfr alpha, GDNFRA, GFR-ALPHA-1, GRFA1, MGC23045, Ret, RET1L, RETL1, TRNR1	GDNF family receptor alpha 1	P56159	Plasma Membrane	transmembrane receptor
GH1	GH, GH-N, GROWTH HORMONE, HGH, hGH-N, Pgh, RNGHGP	growth hormone 1	P01241	Extracellular Space	cytokine
GHR	GHBP, GHR/BP	growth hormone receptor	P10912	Plasma Membrane	transmembrane receptor
GHRH	GHRF, GRF, Grh	growth hormone releasing hormone	P01286	Extracellular Space	other
GHRL	2210006E23Rik, des-octanoyl ghrelin, GHRELIN, m46, MTLRP, MTLRPAP	ghrelin precursor	Q9UBU3	Extracellular Space	growth factor
GJA1	CNX43, CONNEXIN43, CX43, Cx43alpha1, DFNB38, GJAL, MGC93610, ODD, ODDD, ODOD, SDTY3	gap junction protein, alpha 1, 43kDa (connexin 43)	P17302	Plasma Membrane	transporter
GJA4	Cnx37, CONNEXIN 37, CX37, CXN37	gap junction protein, alpha 4, 37kDa (connexin 37)	P35212	Plasma Membrane	transporter
GJB1	CMTX, CMTX1, Cnx32, CONNEXIN-32, CX32, MGC6217	gap junction protein, beta 1, 32kDa (connexin 32, Charcot-Marie-Tooth neuropathy, X-linked)	P08034	Plasma Membrane	transporter
GLP1R	Glip, RATGL1RCP, Rip	glucagon-like peptide 1 receptor	P43220	Plasma Membrane	G-protein coupled receptor
GML	LY6DL	GPI anchored molecule like protein	Q99445	Plasma Membrane	other
GNA12	ALPHA SUBUNIT OF THE G12 FAMILY OF HETEROTRIMERIC G PROTEINS, FLJ21929, G ALPHA 12, G PROTEIN ALPHA 12, MGC99644, NNX3, RMP	guanine nucleotide binding protein (G protein) alpha 12	Q03113	Plasma Membrane	enzyme
GNA13	AU024132, G ALPHA 13, G PROTEIN ALPHA 13, G13, MGC46138	guanine nucleotide binding protein (G protein), alpha 13	Q14344	Plasma Membrane	enzyme
GNA15	G PROTEIN ALPHA 15, G PROTEIN ALPHA 16, GALPHA15, GNA16, G[a]15	guanine nucleotide binding protein (G protein), alpha 15 (Gq class)	P30679	Plasma Membrane	enzyme
GNRH1	GNRH, GNRH I, Gnrh2, GNRHA, Gonadotropin, Gonadotropin releasing hormone, GRH, hpg, LHRH, LNRH, RGNRHG1	gonadotropin-releasing hormone 1 (luteinizing-releasing hormone)	P01148	Extracellular Space	other
GP1BB	CD42C	glycoprotein Ib (platelet), beta polypeptide	P13224	Plasma Membrane	G-protein coupled receptor
GPC1	glypican, GLYPICAN-1	glypican 1	P35052	Plasma Membrane	transmembrane receptor
GPC3	DGSX, Glypican 3, GTR2-2, MGC93606, OCI-5, SDYS, SGB, SGBS, SGBS1	glypican 3	P51654	Plasma Membrane	other
GPR30	6330420K13Rik, Ceprl, CMKRL2, FEG-1, GPCR-Br, GPR41, LERGU, LERGU2, MGC99678	G protein-coupled receptor 30	Q99527	Plasma Membrane	G-protein coupled receptor
GPR132	G2A, MGC99642	G protein-coupled receptor 132	Q9UNW8	Plasma Membrane	G-protein coupled receptor
GSN	DKFZp313L0718, GELSOLIN, MGC28083, MGC95032	gelsolin (amyloidosis, Finnish type)	P06396	Extracellular Space	other
GUCA2A	GUANYL, GUANYLIN, GUCA2, STARA	guanylate cyclase activator 2A (guanylin)	Q02747	Extracellular Space	other
GZMB	CCP-1/C11, CCP1, CCPI, CGL-1, CSP-B, CTLA1, CTSGL1, GB, GraB, GRANZYME B, HLP, SECT	granzyme B (granzyme 2, cytotoxic T-lymphocyte-associated serine esterase 1)	P10144	Cytoplasm	peptidase
HAS2	Hyaluronan synthase homolog	hyaluronan synthase 2	Q92819	Plasma Membrane	enzyme
HAS3		hyaluronan synthase 3	O00219	Plasma Membrane	enzyme
HBEGF	DT Receptor, DTR, DTS, GFHB, HEGFL, Heparin binding epidermal growth factor-like growth factor, Heparin-binding EGF-like growth factor, MGC107656	heparin-binding EGF-like growth factor	Q99075	Extracellular Space	growth factor
HLA-A	A-28, Aw-24, Aw-33, Aw-34, Aw-66, Aw-68, Aw-69, Aw-74, Aw-80, H-2K, H2-K1, HLA A2, HLA A2.1, HLA-A1, major histocompatibility complex, class I, A, MHC I	major histocompatibility complex, class I, A	P30443	Plasma Membrane	transmembrane receptor
HLA-B	B*4601, Bw-50, Bw-52, Bw-54, Bw-55, Bw-56, H-2Q10, H2-Q10, major histocompatibility complex, class I, B, Q10, Qa10	major histocompatibility complex, class I, B	P01889	Plasma Membrane	transmembrane receptor
HPN	HEPSIN, TMPRSS1	hepsin (transmembrane protease, serine 1)	P05981	Plasma Membrane	peptidase
HRAS	C-H-RAS, C-HA-RAS, C-HA-RAS-1, HA-RAS, Harvey-ras, HRAS1, K-ras, Kras2, N-ras, RAS, RAS HA, RASH1, V-H-RAS	v-Ha-ras Harvey rat sarcoma viral oncogene homolog	P01112	Plasma Membrane	enzyme
HRG	D16JH2, D18020, DKFZp779H1622, Histidine-rich glycoprotein, HPRG, HRG BETA-1, HRGP	histidine-rich glycoprotein	P04196	Extracellular Space	other
HRH1	Bphs, H1 receptor, H1-R, HISH1, HISR, Histamine H1	histamine receptor H1	P35367	Plasma Membrane	G-protein coupled receptor
HRH2	H2 receptor, H2R	histamine receptor H2	P25021	Plasma Membrane	G-protein coupled receptor
HSD11B1	11 BETA HSD, 11-BETA HSD-1, 11-DH, HDL, HSD11, HSD11B, HSD11L, Hsdrla, MGC13539	hydroxysteroid (11-beta) dehydrogenase 1	P28845	Cytoplasm	enzyme
ICAM1	BB2, CD54, ICAM, Ly-47, MALA-2, Melanoma Progression Associated Antigen, MGC6195, P3.58	intercellular adhesion molecule 1 (CD54), human rhinovirus receptor	P05362	Plasma Membrane	transmembrane receptor
ICAM2	CD102, Ly-60, MGC95023	intercellular adhesion molecule 2	P13598	Plasma Membrane	other
ICAM3	CD50, CDW50, ICAM-R	intercellular adhesion molecule 3	P32942	Plasma Membrane	other
ICOSLG	B7 homolog 2, B7-H2, B7-related protein-1, B7h, B7RP-1, CD275, GI50, GL50, GL50-B, ICOS-L, KIAA0653, LICOS, Ly115l, mKIAA0653	inducible T-cell co-stimulator ligand	O75144	Plasma Membrane	other
IFNA2	cytokine, Ifa2, IFN ALPHA 2, IFN ALPHA 2A, IFN alpha2b, IFNA, IFNA2 A, INFA2	interferon, alpha 2	P01563	Extracellular Space	cytokine
IFNB1	IFB, IFF, IFNB, IFNB1A, MGC96956	interferon, beta 1, fibroblast	P01574	Extracellular Space	cytokine
IFNG	IFG, IFI, IFN-GAMMA, IFNG2, INTERFERON GAMMA	interferon, gamma	P01579	Extracellular Space	cytokine
IFNGR1	CD119, Ifgr, IFN GAMMA R ALPHA, IFN-GAMMA RECEPTOR, IFNGR, IFNGRA, INTERFERON GAMMA RECEPTOR ALPHA CHAIN, MAF receptor, Nktar	interferon gamma receptor 1	P15260	Plasma Membrane	transmembrane receptor
IGF1	C730016P09Rik, des(1-3)IGF-I, Des-(1-3)-igf1, IGFI, Preproinsulin-like growth factor ia	insulin-like growth factor 1 (somatomedin C)	P01343	Extracellular Space	growth factor
IGF2	IFG2, IGF-II, M6pr, Mpr, Peg2, RNIGF2, somatomedin A	insulin-like growth factor 2 (somatomedin A)	P01344	Extracellular Space	growth factor
IGF1R	CD221, Igf-i receptor alpha, IGF-I RECEPTOR BETA, IGF-IR, Igf-ir alpha, Igf-ir beta, IGF1 RECEPTOR, IGF1R ALPHA, IGF1R BETA, Igf1r beta isoform, IGFIRC, Igfr, IGFR1, JTK13, LOC51049, NM1	insulin-like growth factor 1 receptor	P08069	Plasma Membrane	kinase
IGF2R	AI661837, CD222, Ci M6pr, CI-MPR, Igf-II/mpr, Igfr2, M6P-R, M6P/IGF2R, MANNOSE-6-PHOSPHATE RECEPTOR, Mpr, MPR300, MPRI, TYPE 2 IGF RECEPTOR, Type 2 insulin-like growth factor receptor	insulin-like growth factor 2 receptor	P11717	Plasma Membrane	transmembrane receptor
IGFBP1	AFBP, hIGFBP-1, IBP1, IGF-BP25, IGFBA, IGFBP-RP1, PP12	insulin-like growth factor binding protein 1	P08833	Extracellular Space	other
IGFBP2	IBP2, IGF-BP53, ILGFBPA	insulin-like growth factor binding protein 2, 36kDa	P18065	Extracellular Space	other
IGFBP3	BP-53, IBP3, IGBP3, Igfbp2, IGgfbp3	insulin-like growth factor binding protein 3	P17936	Extracellular Space	other
IGFBP5	IBP5	insulin-like growth factor binding protein 5	P24593	Extracellular Space	other
IGFBP6	IBP6, RBP6A	insulin-like growth factor binding protein 6	P24592	Extracellular Space	other
IGHM	C-region CH4 membrane bound domain, constant region of heavy chain of IgM, DKFZp686I15196, DKFZp686I15212, FLJ00385, Hepatitis B virus receptor binding protein, IG HEAVY CONSTANT MU, IG MU, Ig mu m, Igh-6, Igh6, Igm, IGM MU, immunoglobulin heavy constant gamma 3, IMMUNOGLOBULIN M, immunoglobulin mu, immunoglobulin mu chain, imunoglobulin heavy chain, MGC52291, MU, MU HEAVY CHAIN, Mu MT, muH, VH	immunoglobulin heavy constant mu	P20769	Plasma Membrane	transmembrane receptor
IL2	cytokine, INTERLEUKIN-2, lymphokine, TCGF	interleukin 2	P60568	Extracellular Space	cytokine
IL3	Csfmu, ERYTHROID COLONY POTENTIATING FACTOR, INTERLEUKIN 3, MCGF, MGC79398, MGC79399, MULTI-CSF	interleukin 3 (colony-stimulating factor, multiple)	P08700	Extracellular Space	cytokine
IL4	BSF1, IgG1, Il4e12, INTERLEUKIN 4, MGC79402	interleukin 4	P05112	Extracellular Space	cytokine
IL5	EDF, TRF	interleukin 5 (colony-stimulating factor, eosinophil)	P05113	Extracellular Space	cytokine
IL6	BSF2, FDGI, HGF, HSF, IFN BETA 2A, IFNB2, ILg6, INTERLEUKIN 6	interleukin 6 (interferon, beta 2)	P05231	Extracellular Space	cytokine
IL7		interleukin 7	P13232	Extracellular Space	cytokine
IL8	3-10C, AMCF-I, b-ENAP, CXCL8, GCP-1, INTERLEUKIN-8, K60, LECT, LUCT, LYNAP, MDNCF, MONAP, Monocyte-derived neutrophil chemotactic factor, NAF, NAP-1, SCYB8, TSG-1	interleukin 8	P10145	Extracellular Space	cytokine
IL9	HP40, P40	interleukin 9	P15248	Extracellular Space	cytokine
IL10	CSIF, IL10A, IL10X, TGIF	interleukin 10	P22301	Extracellular Space	cytokine
IL11	AGIF	interleukin 11	P20809	Extracellular Space	cytokine
IL13	ALRH, P600	interleukin 13	P35225	Extracellular Space	cytokine
IL15	IL-T, MGC9721	interleukin 15	P40933	Extracellular Space	cytokine
IL16	FLJ44234, HsT19289, KIAA4048, LCF, lymphocyte chemoattractant factor, mKIAA4048, prIL-16	interleukin 16 (lymphocyte chemoattractant factor)	Q14005	Extracellular Space	cytokine
IL18	IGIF, IL-1g, IL18 TYPE2, IL1F4, interferon-gamma-inducing factor, MGC12320	interleukin 18 (interferon-gamma-inducing factor)	Q14116	Extracellular Space	cytokine
IL24	C49A, FISP, IL10B, MDA-7, MOB5, ST16	interleukin 24	Q13007	Extracellular Space	cytokine
IL12A	CLMF, IL-12P35, IL12, Ll12a, NFSK, NKSF1, P35	interleukin 12A (natural killer cell stimulatory factor 1, cytotoxic lymphocyte maturation factor 1, p35)	P29459	Extracellular Space	cytokine
IL12B	CLMF, CLMF2, IL-12P40, Il12, NKSF, NKSF2, P40	interleukin 12B (natural killer cell stimulatory factor 2, cytotoxic lymphocyte maturation factor 2, p40)	P29460	Extracellular Space	cytokine
IL13RA2	CD213a2, IL-13R, IL13BP	interleukin 13 receptor, alpha 2	Q14627	Plasma Membrane	transmembrane receptor
IL1A	IL-1, IL1-ALPHA, IL1F1	interleukin 1, alpha	P01583	Extracellular Space	cytokine
IL1B	IL-1, IL1-BETA, IL1F2	interleukin 1, beta	P01584	Extracellular Space	cytokine
IL1R1	CD121A, CD121b, D2S1473, IL-1R-alpha, IL1R, IL1RA, INTERLEUKIN 1 BETA RECEPTOR, P80	interleukin 1 receptor, type I	P14778	Plasma Membrane	transmembrane receptor
IL1RL1	DER4, FIT-1, LY84, MGC32623, ST2, St2-rs1, ST2L, ST2V, T1, T1/ST2	interleukin 1 receptor-like 1	Q01638	Plasma Membrane	transmembrane receptor
IL1RN	F630041P17Rik, ICIL-1RA, IL-1RA, IL-1ra3, IL-1receptor antagonist, IL1F3, IRA, IRAP, MGC10430	interleukin 1 receptor antagonist	P18510	Extracellular Space	cytokine
IL2RA	CD25, IL2R, IL2R ALPHA, IL2RAC, INTERLEUKIN 2 RECEPTOR ALPHA, Ly-43, TAC, TAC ANTIGEN, TCGFR	interleukin 2 receptor, alpha	P01589	Plasma Membrane	transmembrane receptor
IL2RB	CD122, Il-2/15Rbeta, IL-2RBETA, Il15rb, IL2R BETA C, IL2RBC, p70, P70-75	interleukin 2 receptor, beta	P14784	Plasma Membrane	transmembrane receptor
IL2RG	CD132, Common gamma Chain, Cr gamma, GAMMA C, GAMMA CHAIN, GAMMA(C), Il-2 receptor gamma c, IL-2/15R gamma, IL2R GAMMA, IMD4, SCIDX, SCIDX1, [G]C	interleukin 2 receptor, gamma (severe combined immunodeficiency)	P31785	Plasma Membrane	transmembrane receptor
IL6R	CD126, GP80, IL-6R-1, IL6 RECEPTOR, IL6R ALPHA, IL6RA, MGC104991	interleukin 6 receptor	P08887	Plasma Membrane	transmembrane receptor
IL6ST	5133400A03Rik, Ac1055, CD130, CDw130, D13Ertd699e, GP130, GP130-RAPS, Il6 transd, IL6R-beta	interleukin 6 signal transducer (gp130, oncostatin M receptor)	P40189	Plasma Membrane	transmembrane receptor
IL8RA	C-C-CKR-1, CD128, CDw128a, CMKAR1, CR1, CXCR1, IL18R1, IL8R1, IL8RBA	interleukin 8 receptor, alpha	P25024	Plasma Membrane	G-protein coupled receptor
IL8RB	CD128, CDW128, CDw128b, CMKAR2, CXCR2, Gpcr16, IL-8Rh, IL8R2, IL8RA, mIL-8RH	interleukin 8 receptor, beta	P25025	Plasma Membrane	G-protein coupled receptor
IL9R	CD129, IL9R ALPHA	interleukin 9 receptor	Q01113	Plasma Membrane	transmembrane receptor
INHA	INHIBIN A, Inhibin Alpha, MGC93593	inhibin, alpha	P05111	Extracellular Space	growth factor
INHBA	Activin, ACTIVIN A, ACTIVIN BETA A, Beta-A, DKFZp686A06204, EDF, FRP, Inhibin A, INHIBIN BETA A	inhibin, beta A (activin A, activin AB alpha polypeptide)	P08476	Extracellular Space	growth factor
INS	AA986540, Ins-2, Ins2, INSULIN, Insulin ii, Insulin2, Mody, Mody4, PPI, proinsulin, Proinsulin2	insulin	P01308	Extracellular Space	other
INSR	4932439J01Rik, ALPHA SUBUNIT INSULIN RECEPTOR, CD220, INSULIN RECEPTOR, INSULIN RECEPTOR B, INSULIN RECEPTOR BETA, INSULIN RECEPTOR KINASE, INSULIN RPTK, IR, IR ALPHA, IR BETA, IR-B	insulin receptor	P06213	Plasma Membrane	kinase
ITGA1	ALPHA1 INTEGRIN, CD49A, INTEGRIN ALPHA 1, VLA1	integrin, alpha 1	P56199	Plasma Membrane	other
ITGA2	BR, CD49B, GP IA, INTEGRIN ALPHA 2, VLA-2, VLAA2	integrin, alpha 2 (CD49B, alpha 2 subunit of VLA-2 receptor)	P17301	Plasma Membrane	other
ITGA3	CD49C, Galactoprotein B3, GAP-B3, INTEGRIN ALPHA 3, MSK18, VCA-2, VL3A, VLA-3 alpha chain, VLA3a	integrin, alpha 3 (antigen CD49C, alpha 3 subunit of VLA-3 receptor)	P26006	Plasma Membrane	other
ITGA4	Alpha4 Integrin, CD49D, IA4, INTEGRIN-ALPHA 4, MGC90518	integrin, alpha 4 (antigen CD49D, alpha 4 subunit of VLA-4 receptor)	P13612	Plasma Membrane	other
ITGA5	CD49E, FNRA, INTEGRIN ALPHA 5, VLA5, VLA5A	integrin, alpha 5 (fibronectin receptor, alpha polypeptide)	P08648	Plasma Membrane	other
ITGA6	5033401O05Rik, CD49F, INTEGRIN-ALPHA 6	integrin, alpha 6	P23229	Plasma Membrane	other
ITGA9	(alpha)9, 2610002H11Rik, ALPHA-RLC, D130073C02, D9Ertd428e, INTEGRIN ALPHA 9, ITGA4L, RLC	integrin, alpha 9	Q13797	Plasma Membrane	other
ITGAE	A530055J10, ALPHA-E1, CD103, CD103 antigen, HUMINAE, INTEGRIN ALPHA E, Integrin alpha Iel, Integrin alpha M290	integrin, alpha E (antigen CD103, human mucosal lymphocyte antigen 1; alpha polypeptide)	P38570	Plasma Membrane	other
ITGAL	CD11A, INTEGRIN ALPHA-L, LFA-1, LFA-1 ALPHA L, LFA1A, Ly-15, Ly-21	integrin, alpha L (antigen CD11A (p180), lymphocyte function-associated antigen 1; alpha polypeptide)	P20701	Plasma Membrane	other
ITGAM	C3 receptor, CD11B, CD11b/CD18, CR3, CR3A, F730045J24Rik, INTEGRIN ALPHA M, ITGAN, Ly-40, MAC-1, MAC1A, MO1A	integrin, alpha M (complement component receptor 3, alpha; also known as CD11b (p170), macrophage antigen alpha polypeptide)	P11215	Plasma Membrane	other
ITGAV	1110004F14Rik, 2610028E01Rik, CD51, INTEGRIN ALPHA V, MSK8, VNRA	integrin, alpha V (vitronectin receptor, alpha polypeptide, antigen CD51)	P06756	Plasma Membrane	other
ITGAX	CD11C, INTEGRIN ALPHA X, N418	integrin, alpha X (antigen CD11C (p150), alpha polypeptide)	P20702	Plasma Membrane	other
ITGB1	4633401G24Rik, BETA1 INTEGRIN, BETA1 INTEGRIN RECEPTOR, CD29, CD29 antigen, FNRB, GPIIA, INTEGRIN BETA 1 RECEPTOR, Integrin beta 1a, INTEGRIN BETA 1C, INTEGRIN BETA 1D, INTEGRIN BETA1, MDF2, MSK12, VLAB	integrin, beta 1 (fibronectin receptor, beta polypeptide, antigen CD29 includes MDF2, MSK12)	P05556	Plasma Membrane	transmembrane receptor
ITGB2	2E6, CD18, Cr3 beta, INTEGRIN-BETA 2, LAD, LCAMB, LFA-1, LFA-1 BETA 2, LFA1 BETA CHAIN, MF17, MFI7	integrin, beta 2 (antigen CD18 (p95), lymphocyte function-associated antigen 1; macrophage antigen 1 (mac-1) beta subunit)	P05107	Plasma Membrane	other
ITGB3	CD61, GP3A, GPIIIA, INGRB3, INTEGRIN-BETA 3	integrin, beta 3 (platelet glycoprotein IIIa, antigen CD61)	P05106	Plasma Membrane	transmembrane receptor
ITGB4	AA407042, C230078O20, CD104, INTEGRIN BETA 4A, INTEGRIN BETA 4D, INTEGRIN-BETA 4	integrin, beta 4	P16144	Plasma Membrane	transmembrane receptor
ITGB5	beta-5, Beta5 integrin, ESTM23, INTEGRIN BETA 5, Integrin Beta X, [b]-5, [b]5A, [b]5B	integrin, beta 5	P18084	Plasma Membrane	other
ITGB6	2210409C20Rik, 4831415H04Rik, INTEGRIN BETA 6, MGC94023	integrin, beta 6	P18564	Plasma Membrane	other
ITGB7	INTEGRIN BETA7, Ly69	integrin, beta 7	P26010	Plasma Membrane	transmembrane receptor
ITGB8	4832412O06RIK, Integrin beta8	integrin, beta 8	P26012	Plasma Membrane	other
JAG1	AGS, AHD, AWS, Headturner, HJ1, Htu, JAGGED1, JAGL1, Ser-1, SERRATE-1, slalom	jagged 1 (Alagille syndrome)	P78504	Extracellular Space	growth factor
JAG2	D12Ggc2e, HJ2, JAGGED 2, mJagged2-1, Serh, Serrate2, Sm	jagged 2	Q9Y219	Extracellular Space	growth factor
KCNH2	Eag2, ERG1, Erg2, HERG, HERG CHANNEL, HERG1, Kv11.1, LQT, LQT2, M-erg, Merg1, merg1a, merg1b	potassium voltage-gated channel, subfamily H (eag-related), member 2	Q12809	Plasma Membrane	ion channel
KDR	6130401C07, Flk, FLK1, Krd-1, Ly73, MGC93590, VEGFR, VEGFR-2	kinase insert domain receptor (a type III receptor tyrosine kinase)	P35968	Plasma Membrane	kinase
KIT	Bs, C-KIT, c-Kit Gnnk+, CD117, Fdc, PBT, SCFR, Ssm, Tr-kit	v-kit Hardy-Zuckerman 4 feline sarcoma viral oncogene homolog	P10721	Plasma Membrane	kinase
KITLG	C-KIT LIGAND, Clo, CON, contrasted, DKFZp686F2250, Gb, KIT LIGAND, KITL, Kl, KL-1, Kl2, Mast cell factor, MGF, SCF, SCF RECEPTOR LIGAND, Scf164, SF, SL, SLF, STEEL, STEEL FACTOR, Stem cell factor	KIT ligand	P21583	Extracellular Space	growth factor
KLK3	APS, hK3, KLK2A1, PKAL, PLASMA PREKALLIKREIN, prostate specific antigen, PSA	kallikrein 3, (prostate specific antigen)	P07288	Extracellular Space	peptidase
KLKB1	APS, Kal-3, Kalp1, KALP15, Kininogenin, KLK3, MGC108748, PKAL, PLASMA KALLIKREIN, PLASMA PK, PREKALLIKREIN, PSA, RATKALP15	kallikrein B, plasma (Fletcher factor) 1	P03952	Extracellular Space	peptidase
L1CAM	CAML1, CD171, HSAS, HSAS1, Hyd, L1, L1 ISOFORM, MASA, MIC5, N-CAML1, NCAML1, S10, SPG1	L1 cell adhesion molecule	P32004	Plasma Membrane	other
LALBA	ALPHA LACTALBUMIN, LYZL7	lactalbumin, alpha-	P00709	Extracellular Space	enzyme
LAMA3	E170, Lama3B, LAMININ 5 ALPHA 3, LAMININ 5 ALPHA3-200, LAMININ ALPHA 3, LAMNA, LOCS, [a]3B	laminin, alpha 3	Q16787	Extracellular Space	other
LAMA5	KIAA1907, LAMININ ALPHA 5, mKIAA0533, [a]5	laminin, alpha 5	O15230	Extracellular Space	other
LAMB3	BETA3-140, LAMININ BETA3, LAMININ5 BETA3, LAMNB1, LOC305078, LOC360901	laminin, beta 3	Q13751	Extracellular Space	other
LASS1	LAG1, MGC90349, UOG1	LAG1 longevity assurance homolog 1 (S. cerevisiae)	P27544	Extracellular Space	other
LAT	MGC108666, PP36	linker for activation of T cells	O43561	Plasma Membrane	other
LEP	LEPTIN, OB, obese, Obgrp, OBS	leptin (obesity homolog, mouse)	P41159	Extracellular Space	growth factor
LGALS3	CBP35, GAL3, GALBP, GALECTIN-3, GBP, IgE binding protein, L-34, LGALS2, MAC-2, MGC105387	lectin, galactoside-binding, soluble, 3 (galectin 3)	P17931	Extracellular Space	other
LGALS3BP	90K, CyCAP, M2bp, MAC-2-BP, MGC93166, Ppicap	lectin, galactoside-binding, soluble, 3 binding protein	Q08380	Extracellular Space	other
LIF	CDF, cholinergic differentiation factor, D-FACTOR, HILDA, LEUKEMIA INHIBITORY FACTOR	leukemia inhibitory factor (cholinergic differentiation factor)	P15018	Extracellular Space	cytokine
LMNB1	LAMIN B, LAMIN B1, LMN, LMN2, LMNB	lamin B1	P20700	Nucleus	other
LOX	H-rev142, LYSYL OXIDASE, MGC105112, Rrg, Rrg1, TSC-160	lysyl oxidase	P28300	Extracellular Space	enzyme
LOXL1	LOXL, MGC105563	lysyl oxidase-like 1	Q08397	Extracellular Space	enzyme
LPA	AK38, APOA, LP	lipoprotein, Lp(a)	P08519	Extracellular Space	other
LPL	Lipase, LIPD, LIPOPROTEIN LIPASE, MGC93586	lipoprotein lipase	P06858	Extracellular Space	enzyme
LRP1	A2MR, alpha-2-macroglobulin receptor, APOER, APR, CD91, LDL-RELATED 1, LRP, MGC88725	low density lipoprotein-related protein 1 (alpha-2-macroglobulin receptor)	Q07954	Plasma Membrane	transmembrane receptor
LRPAP1	A2MRAP, A2RAP, Alpha2 Macroglobulin Receptor-Associated Protein, HBP44, Heparin binding protein44, MRAP, RAP	low density lipoprotein receptor-related protein associated protein 1	P30533	Plasma Membrane	transmembrane receptor
LTA	cytokine, LT, LT-ALPHA, LT-[a], Ltx, LYMPHOTOXIN A, LYMPHOTOXIN ALPHA, TNF BETA, TNFB, TNFSF1, Tnfsf1b	lymphotoxin alpha (TNF superfamily, member 1)	P01374	Extracellular Space	cytokine
LTB	cytokine, LTBETA, Lymphotoxin B, LYMPHOTOXIN BETA, MGC108924, p33, TNFC, TNFSF3	lymphotoxin beta (TNF superfamily, member 3)	Q06643	Extracellular Space	cytokine
LTBR	CD18, D12S370, LT-BETA-R, Ltar, Lymphotoxin Receptor, TNF-R-III, Tnfbr, TNFCR, TNFR-RP, TNFR2-RP, TNFRSF3	lymphotoxin beta receptor (TNFR superfamily, member 3)	P36941	Plasma Membrane	transmembrane receptor
LTF	GIG12, HLF2, LACTOFERRIN, Lactotransferrin, Lf, MMS10-R, Ms10r, N lobe	lactotransferrin	P02788	Extracellular Space	peptidase
MAP2K2	ERK ACTIVATOR KINASE 2, MAPKK2, MEK2, Mitogen activated protein kinase kinase 2, MK2, MKK2, p45 MAPK KINASE, PRKMK2	mitogen-activated protein kinase kinase 2	P36507	Cytoplasm	kinase
MAS1	MAS	MAS1 oncogene	P04201	Plasma Membrane	G-protein coupled receptor
MBL2	COLEC1, HSMBPC, MBL, MBL-C, MBP, Mbp-c, MBP1	mannose-binding lectin (protein C) 2, soluble (opsonic defect)	P11226	Extracellular Space	other
MCAM	1-gicerin, CD146, CD149, MELANOMA CELL ADHESION MOLECULE, MUC18, s-endo, s-gicerin	melanoma cell adhesion molecule	P43121	Plasma Membrane	other
MDK	cytokine, FLJ27379, MEK, MIDKINE, MK, NEGF2	midkine (neurite growth-promoting factor 2)	P21741	Extracellular Space	growth factor
MET	C-MET, HGF, HGFR, LOC360378, Par4, RCCP2	met proto-oncogene (hepatocyte growth factor receptor)	P08581	Plasma Membrane	kinase
MGAT3	1110038J12Rik, GNT-III, GNT3	mannosyl (beta-1,4-)-glycoprotein beta-1,4-N-acetylglucosaminyltransferase	Q09327	Cytoplasm	enzyme
MGAT5	4930471A21Rik, 5330407H02Rik, GLCNAC-TV, GNT-V, NA17-A	mannosyl (alpha-1,6-)-glycoprotein beta-1,6-N-acetyl-glucosaminyltransferase	Q09328	Cytoplasm	enzyme
MME	6030454K05Rik, C85356, CALLA, CD10, ENDOPEPTIDASE 24.11, Enkephalinase, MGC93576, NEP, NEPRILYSIN	membrane metallo-endopeptidase (neutral endopeptidase, enkephalinase, CALLA, CD10)	P08473	Plasma Membrane	peptidase
MMP1	CLG, CLGN, COLLAGENASE, COLLAGENASE1, INTERSTITIAL COLLAGENASE, Mcol-A, Mmp1a	matrix metalloproteinase 1 (interstitial collagenase)	P03956	Extracellular Space	peptidase
MMP2	CLG4, CLG4A, GELA, GELATINASE, GELATINASE A, Neutrophil Gelatinase, TBE-1	matrix metalloproteinase 2 (gelatinase A, 72kDa gelatinase, 72kDa type IV collagenase)	P08253	Extracellular Space	peptidase
MMP3	MT3-MMP, SL-1, SLN-1, STMY, STMY1, STR1, STROMELYSIN, STROMELYSIN1, TRANSIN, Transin-1 Metalloprotease	matrix metalloproteinase 3 (stromelysin 1, progelatinase)	P08254	Extracellular Space	peptidase
MMP7	MAT, MATRILYSIN, MATRILYSIN 2, MMP26, MPMM, MPSL1, PUMP-1	matrix metalloproteinase 7 (matrilysin, uterine)	P09237	Extracellular Space	peptidase
MMP9	B/MMP9, CLG4B, COLLAGENASE TYPE IV, GELATINASE B, GELB, Gl 92-kda, Ngb, pro-MMP-9, protease, zymogen	matrix metalloproteinase 9 (gelatinase B, 92kDa gelatinase, 92kDa type IV collagenase)	P14780	Extracellular Space	peptidase
MMP11	SL-3, ST3, STMY3, Stromelysin 3	matrix metalloproteinase 11 (stromelysin 3)	P24347	Extracellular Space	peptidase
MMP13	Clg, CLG3, COLL3, Collagenase 1, COLLAGENASE3, Matrix Metalloproteinase 13, MMP1	matrix metalloproteinase 13 (collagenase 3)	P45452	Extracellular Space	peptidase
MMP14	MMP-X1, MT-MMP, MT-MMP-1, MT1-MMP	matrix metalloproteinase 14 (membrane-inserted)	P50281	Extracellular Space	peptidase
MMP15	MT2-MMP, MTMMP2, SMCP-2	matrix metalloproteinase 15 (membrane-inserted)	P51511	Extracellular Space	peptidase
MMP16	MMP-X2, MT-MMP2, MT-MMP3, MT3-MMP	matrix metalloproteinase 16 (membrane-inserted)	P51512	Extracellular Space	peptidase
MMP19	MMP18, RASI, RASI-1	matrix metalloproteinase 19	Q99542	Extracellular Space	peptidase
MPL	C-MPL, c-mpl-I, c-mpl-II, CD110, MPLV, TPO-R	myeloproliferative leukemia virus oncogene	P40238	Plasma Membrane	transmembrane receptor
MS4A1	B1, Bp35, CD20, Fcer1b, LEU-16, Ly-44, MGC3969, MS4A2, S7	membrane-spanning 4-domains, subfamily A, member 1	P11836	Plasma Membrane	other
MSMB	beta-MSP, IGBF, MSP, MSPB, PIP, PN44, PRPS, PSP, PSP-94, PSP57	microseminoprotein, beta-	P08118	Extracellular Space	other
MSN	MOESIN	moesin	P26038	Plasma Membrane	other
MSR1	Macrophage acetyl LDL scavenger receptor, MSR, MSR-A, phSR1, phSR2, SCARA1, SCVR, SR, SR-A, SR-AI, SR-AII	macrophage scavenger receptor 1	P21757	Plasma Membrane	transmembrane receptor
MST1R	CDw136, Fv-2, PTK8, RON, STK	macrophage stimulating 1 receptor (c-met-related tyrosine kinase)	Q04912	Plasma Membrane	kinase
MUC1	CD227, EMA, Episialin, EPITHELIAL MEMBRANE ANTIGEN, H23AG, mucin, PANCREATIC MUCIN, PEM, PUM	mucin 1, transmembrane	P15941	Plasma Membrane	other
MUC2	2010015E03Rik, HH-Muc, MCM, MLP	mucin 2, intestinal/tracheal	Q02817	Extracellular Space	other
MUC4	ASGP-1, HSA276359, mucin 4, pSmc	mucin 4, tracheobronchial	Q99102	Extracellular Space	growth factor
NCAM1	CD56, E-NCAM, MSK39, NCAM, NCAM-120, NCAM-140, NCAM-180, NCAM-C, NCAM16	neural cell adhesion molecule 1	P13591	Plasma Membrane	other
NEU3	GANGLIOSIDE SIALIDASE, Membrane sialidase, Pmgs, SIAL3	sialidase 3 (membrane sialidase)	Q9UQ49	Plasma Membrane	enzyme
NF2	ACN, BANF, MERLIN, Neurofibromatosis-2, SCH, SCHWANNOMIN	neurofibromin 2 (bilateral acoustic neuroma)	P35240	Plasma Membrane	other
NGFR	fNGFR, LNGFR, Ngf Receptor Subtype1, Np75, P75, p75 NEUROTROPHIN RECEPTOR, p75(NTR), p75lnfgr, p75LNGFR, P75NGFR, P75NTR, RNNGFRR, TNFRSF16	nerve growth factor receptor (TNFR superfamily, member 16)	P08138	Plasma Membrane	transmembrane receptor
NOG	NOGGIN, SYM1, SYNS1	noggin	Q13253	Extracellular Space	other
NOTCH1	9930111A19Rik, hN1, lin-12, Mis6, NOTCH, TAN1	Notch homolog 1, translocation-associated (Drosophila)	P46531	Plasma Membrane	transcription regulator
NOTCH2	AI853703, hN2, N2	Notch homolog 2 (Drosophila)	Q04721	Plasma Membrane	transcription regulator
NOTCH4	INT3, LOC224712, MGC74442, NOTCH3	Notch homolog 4 (Drosophila)	Q99466	Plasma Membrane	transcription regulator
NOV	C130088N23Rik, CCN3, IGFBP-RP3, IGFBP9, NOVH	nephroblastoma overexpressed gene	P48745	Extracellular Space	growth factor
NRG1	6030402G23Rik, ARIA, Crd-Nrg1, D230005F13Rik, Doc4, GGF, GGF2, GGFII, GP30, HEREGULIN, Heregulin beta-1, HGL, HRG, HRG BETA, HRG1, HRGA, HRGalpha, Ig-Nrg1, NAF, NDF, Ndf beta, NEUREGULIN, Nrg alpha, Nrg beta, Nrg1 beta, NRG1B1, SMDF, Ten-m4, Type III Nrg1	neuregulin 1	Q02297	Extracellular Space	growth factor
NRP1	BDCA4, DKFZp686A03134, DKFZp781F1414, NEUROPILIN 1, NP-1, NPN-1, NRP, VEGF165R	neuropilin 1	O14786	Plasma Membrane	transmembrane receptor
NTRK1	C80751, DELTA TRKA, Gp140 Trk, MTC, p140 TRK, p140-TrkA, PROTO-TRKA, Tkr, TRK, TRK1, TRKA, TRKA NGFR, TRKA1, TRKA2	neurotrophic tyrosine kinase, receptor, type 1	P04629	Plasma Membrane	kinase
NTRK2	GP145-TrkB, RATTRKB1, Tkrb, TRKB, TRKB1	neurotrophic tyrosine kinase, receptor, type 2	Q16620	Plasma Membrane	kinase
NTRK3	gp145(trkC), TRKC	neurotrophic tyrosine kinase, receptor, type 3	Q16288	Plasma Membrane	kinase
OCLN	OCCLUDIN, Ocl	occludin	Q16625	Plasma Membrane	other
OSM	MGC20461, ONCOSTATIN M	oncostatin M	P13725	Extracellular Space	cytokine
OXTR	OT-R, OTR1, OXYTOCIN RECEPTOR	oxytocin receptor	P30559	Plasma Membrane	G-protein coupled receptor
P2RX7	MGC20089, P2X7, P2x7 receptor, P2X7R, Purinergic receptor	purinergic receptor P2X, ligand-gated ion channel, 7	Q99572	Plasma Membrane	ion channel
P4HB	DSI, ERBA2L, ERp59, GIT, GLUTATHIONE INSULIN TRANSHYDROGENASE, PDI, Pdi1, Pdi2, PDIA1, PDIR, PO4DB, PO4HB, PROHB, PROTEIN DISULFIDE ISOMERASE, Thbp	procollagen-proline, 2-oxoglutarate 4-dioxygenase (proline 4-hydroxylase), beta polypeptide (protein disulfide isomerase-associated 1)	P07237	Cytoplasm	enzyme
PCSK2	6330411F23Rik, NEC2, PC2, Phpp-2, SPC2	proprotein convertase subtilisin/kexin type 2	P16519	Extracellular Space	peptidase
PDGFB	C-SIS, Pdgf beta, PDGF2, Pdgfrb, SIS, SSV	platelet-derived growth factor beta polypeptide (simian sarcoma viral (v-sis) oncogene homolog)	P01127	Extracellular Space	growth factor
PDGFRA	APDGFR, CD140A, MGC74795, PDGF ALPHA R, PDGF-ALPHA RECEPTOR, PDGFACE, PDGFR ALPHA, PDGFR-2	platelet-derived growth factor receptor, alpha polypeptide	P16234	Plasma Membrane	kinase
PDGFRB	CD140B, JTK12, PDGF BETA-RECEPTOR, PDGF RECEPTOR BETA, PDGF-R-BETA, PDGFR, PDGFR1	platelet-derived growth factor receptor, beta polypeptide	P09619	Plasma Membrane	kinase
PDPK1	MGC20087, MGC35290, PDK1, Pdk1 beta, PkB-like, PkB-like 1, PRO0461	3-phosphoinositide dependent protein kinase-1	Q9UI25	Cytoplasm	kinase
PECAM1	CD31, Er-Mp12, MGC102160, PECAM	platelet/endothelial cell adhesion molecule (CD31 antigen)	P16284	Plasma Membrane	other
PF4	CXCL4, LOC360918, Pf4a, RATPF4A, SCYB4	platelet factor 4 (chemokine (C-X-C motif) ligand 4)	P02776	Extracellular Space	cytokine
PGF	MGC93298, PIGF1, Placental growth factor, PLGF, PLGF-1, PLGF2, VRP	placental growth factor, vascular endothelial growth factor-related protein	P49763	Extracellular Space	growth factor
PKD1	PBP, POLYCYSTIN 1	polycystic kidney disease 1 (autosomal dominant)	P98161	Plasma Membrane	ion channel
PKD2	APKD2, Pc2, PKD4, POLYCISTIN-2, POLYCYSTIN 2	polycystic kidney disease 2 (autosomal dominant)	Q13563	Plasma Membrane	ion channel
PLA2G6	CA2+ INDEPENDENT PHOSPHOLIPASE A2, CaI-PLA2, GVI, IPLA2, MGC93880, PLA2	phospholipase A2, group VI (cytosolic, calcium-independent)	O60733	Cytoplasm	enzyme
PLA2G2A	14-3-3, EF, GIIC sPLA2, MOM1, PLA2, PLA2 TYPE IIA, PLA2B, PLA2L, PLA2S, PLAS1, RASF-A, sPLA2, SPLA2-IIA	phospholipase A2, group IIA (platelets, synovial fluid)	P14555	Extracellular Space	enzyme
PLA2G4A	CPLA2, CPLA2-ALPHA, p85CPLA2, Pla2c, PLA2G4	phospholipase A2, group IVA (cytosolic, calcium-dependent)	P47712	Cytoplasm	enzyme
PLAT	D8Ertd2e, MGC18508, PATISS, SCTPA, T-PA	plasminogen activator, tissue	P00750	Extracellular Space	peptidase
PLAU	ATF, SCUPA, U-PA, UPA-H, UPAM, URK, UROKINASE	plasminogen activator, urokinase	P00749	Extracellular Space	peptidase
PLAUR	CD87, Par, Plaur3, U-PAR, uPAR-2, uPAR-3, URKR, UROKINASE TYPE PLASMINOGEN RECEPTOR, Urokinase-type plasminogen activator receptor	plasminogen activator, urokinase receptor	Q03405	Plasma Membrane	transmembrane receptor
PLD1	C85393, Pc-Plc, Phospholipase D1, PLD1A, PLD1B, Plda, Pldb	phospholipase D1, phophatidylcholine-specific	Q13393	Cytoplasm	enzyme
PLD2	Pldc	phospholipase D2	O14939	Cytoplasm	enzyme
PLG	Angiostatin, DKFZp779M0222, GLU PLASMINOGEN, GLU-PG, Pg, Plasmin, PLASMIN HUMAN PROTEIN, PLASMINOGEN	plasminogen	P00747	Extracellular Space	peptidase
POMC	ACTH, ALPHA-MSH, Beta endorphin, beta-MSH, CLIP, GAMMA MSH, Ir beta Ep, MSH, MSH ALPHA, POC, POMC1, POMC2	proopiomelanocortin (adrenocorticotropin/ beta-lipotropin/ alpha-melanocyte stimulating hormone/ beta-melanocyte stimulating hormone/ beta-endorphin)	P01189	Extracellular Space	other
POR	CPR, Cyp, CYPOR, CYTOCHROME P-450 REDUCTASE, NADH OXYDOREDUCTASE, NADPH CYT P450 REDUCTASE, Nadph Cytochrome C Reductase, NADPH DEPENDENT CYTOCHROME P450 REDUCTASE, NADPH Reductase, NPR, P450 (cytochrome) oxidoreductase, P450 Oxidoreductase, Red	P450 (cytochrome) oxidoreductase	P16435	Cytoplasm	enzyme
PPAP2A	Hic53, Hpic53, LPP-1, mPAP, PAP-2A, PAP2	phosphatidic acid phosphatase type 2A	O14494	Plasma Membrane	phosphatase
PPP2CA	C ALPHA, PP2A, PP2A1, PP2AC, PP2AC ALPHA, PP2CA, R75353, RP-C	protein phosphatase 2 (formerly 2A), catalytic subunit, alpha isoform	P67775	Cytoplasm	phosphatase
PRF1	Cyta, HPLH2, MGC108712, MGC65093, P1, PERFORIN, Peripherin, PFP, RATCYTA, Rds	perforin 1 (pore forming protein)	P14222	Cytoplasm	other
PRKCB1	A130082F03Rik, MGC41878, PKC BETA, Pkc beta 2, PKC BETA1, PKC Type II, PKC Type III, PKCB, PkcbetaII, PRKCB, PRKCB2	protein kinase C, beta 1	P05771	Cytoplasm	kinase
PRKCD	D14Ertd420e, MAY1, MGC49908, novel Pkc delta, nPKC-delta, PKC DELTA, PKCD, PKC[D]	protein kinase C, delta	Q05655	Cytoplasm	kinase
PRKCZ	14-3-3-zetaisoform, Apkc zeta, PKC ZETA, PKC2, PKCZ, r14-3-3, zetaPKC	protein kinase C, zeta	Q05513	Cytoplasm	kinase
PRKD1	nPKC-mu, PKC-MU, PKCM, PKD, PRKCM	protein kinase D1	Q15139	Cytoplasm	kinase
PRL	Dlt, PRLB, PRLSD1, Prol, PROLACTIN, RATPRLSD1, RNPROL	prolactin	P01236	Extracellular Space	cytokine
PRLR	hPRLrI, Pr-1, Pr-3, PRL RECEPTOR, Prlr intermediate, Prlr short, Prlr-rs1, PROLACTIN RECEPTOR, RATPRLR	prolactin receptor	P16471	Plasma Membrane	transmembrane receptor
PRNP	+Prnp, ASCR, CD230, CJD, CTMPRP, GSS, MGC26679, Prion, PRION PROTEIN, PRIP, Prn, Prn-i, Prnpa, PRP, PrP27-30, PrP33-35C, PRPC, PrPSc, PRPTSE, Sinc	prion protein (p27-30) (Creutzfeld-Jakob disease, Gerstmann-Strausler-Scheinker syndrome, fatal familial insomnia)	P04156	Plasma Membrane	other
PROS1	PROS, PROTEIN S, protein Sa, PS 26, PS21, PS22, PS23, PS24, PS25, PSA	protein S (alpha)	P07225	Extracellular Space	other
PRSS25	HTRA2, mnd2, OMI	protease, serine, 25	O43464	Cytoplasm	peptidase
PSAP	Co-beta-glucosidase, CSAct, Dispersin, FLJ00245, GLBA, MGC110993, PROSAPOSIN, SAP, SAP1, SAPOSIN PROTEINS A-D, SGP-1, SGP1A	prosaposin (variant Gaucher disease and variant metachromatic leukodystrophy)	P07602	Extracellular Space	other
PSEN1	AD3, Ad3h, FAD, PRESENILIN1, PS-1, S182	presenilin 1 (Alzheimer disease 3)	P49768	Cytoplasm	other
PSEN2	AD3L, AD3LP, AD4, Ad4h, AI266870, ALG-3, E5-1, PRESENILIN 2, PS-2, PS2V, PSNL2, STM2	presenilin 2 (Alzheimer disease 4)	P49810	Cytoplasm	other
PTAFR	PAFR	platelet-activating factor receptor	P25105	Plasma Membrane	G-protein coupled receptor
PTCH	A230106A15Rik, BCNS, HPE7, mes, NBCCS, patched, Patched1, PTC, PTC1, PTCH1	patched homolog (Drosophila)	Q13635	Plasma Membrane	transmembrane receptor
PTGER1	42kDa, E PROSTANOID RECEPTOR 1, EP1, Ptgerep1	prostaglandin E receptor 1 (subtype EP1), 42kDa	P34995	Plasma Membrane	G-protein coupled receptor
PTGER2	E PROSTANOID RECEPTOR 2, EP2, EP2 RECEPTOR, PGE2 RECEPTOR, PGE2R, PROSTAGLANDIN E2 RECEPTOR, Ptger-ep2	prostaglandin E receptor 2 (subtype EP2), 53kDa	P43116	Plasma Membrane	G-protein coupled receptor
PTGIS	CYP8, CYP8A1, Pgi2, PGIS, Prostacyclin Synthase, PTGI	prostaglandin I2 (prostacyclin) synthase	Q16647	Cytoplasm	enzyme
PTGS1	COX1, COX3, Cytochrome C Oxidase Subunit 3, PCOX1, PGG/HS, PGH SYNTHASE, PGHS-1, Pgs constitutive form, PHS1, PTGHS	prostaglandin-endoperoxide synthase 1 (prostaglandin G/H synthase and cyclooxygenase)	P23219	Cytoplasm	enzyme
PTGS2	COX-2, griPGHS, hCox-2, PGG/HS, PGH synthase 2, PGHS-2, Pgs2, Pgsi, PHS-2, TIS10	prostaglandin-endoperoxide synthase 2 (prostaglandin G/H synthase and cyclooxygenase)	P35354	Cytoplasm	enzyme
PTHLH	HHM, MGC14611, parathyroid hormone-like hormone A, PARATHYROID HORMONE-RELATED PROTEIN PRECURSOR, PLP, PTH-like, PTHR, PTHRP, Rho (PTH)-(1-34)	parathyroid hormone-like hormone	P12272	Extracellular Space	other
PTHR1	HKRK, PLP/PTH receptor, PPR, Ppr1, PTH/PTHRP RECEPTOR, Pth/pthrp type 1 receptor, PTH1 RECEPTOR, PTH1R, PTHR, PTHREL, PTHRP RECEPTOR, Type 1 pth/pthrp receptor	parathyroid hormone receptor 1	Q03431	Plasma Membrane	G-protein coupled receptor
PTPN6	HCP, HCPH, HPTP1C, me, motheaten, PTP-1C, Ptph6, SH-PTP1, SHP-1, SHP-1L	protein tyrosine phosphatase, non-receptor type 6	P29350	Cytoplasm	phosphatase
PTPNS1	BIT, CD172a, MFR, MYD-1, Ox41, P tyros subs 1, P84, SHP-1, SHPS-1, SIRP, SIRP ALPHA, SIRP-ALPHA-1, SIRPalpha2	protein tyrosine phosphatase, non-receptor type substrate 1	P78324	Plasma Membrane	phosphatase
PTPRA	HEPTP, HLPR, HPTPA, HPTPalpha, Leukocyte common antigen-related peptide (protein tyrosine phosphate), LOC360370, LRP, MGC93561, PTP-ALPHA, PTPA, PTPRL2, PTP[a], R-PTP-ALPHA, RPTPA, RPTRalpha, RPTR[a]	protein tyrosine phosphatase, receptor type, A	P18433	Plasma Membrane	phosphatase
PTPRC	B220, CD45, CD45R, GP180, LCA, Ly-5, Lyt-4, RT7, T200	protein tyrosine phosphatase, receptor type, C	P08575	Plasma Membrane	phosphatase
PTPRF	LAR, Lar ptp2b, LARFN5C, LARS	protein tyrosine phosphatase, receptor type, F	P10586	Plasma Membrane	phosphatase
PTPRG	AW046354, AW549872, HPTPG, PTP-GAMMA, PTPG, R-PTP-GAMMA, RPTPG	protein tyrosine phosphatase, receptor type, G	P23470	Plasma Membrane	phosphatase
PTPRJ	BET, Byp, CD148, DEP-1, HPTPeta, PTP ETA C, PTP-ETA, PTP-ETA M, Ptpb2, PTPbeta2, R-PTP-ETA, SCC1	protein tyrosine phosphatase, receptor type, J	Q12913	Plasma Membrane	phosphatase
PTPRM	HR-PTPU, KIAA4044, MGC90724, mKIAA4044, PTP-MU, PTPRL1, R-PTP-MU, RPTPM, RPTPU	protein tyrosine phosphatase, receptor type, M	P28827	Plasma Membrane	phosphatase
PTPRO	GLEPP1, PTP PHI, PTP-BK, PTP-OMICRON, PTP-U2, PTPROt, RPTP-BK	protein tyrosine phosphatase, receptor type, O	Q16827	Plasma Membrane	phosphatase
PYY	GHYY, MGC19143, RATGHYY, YY	peptide YY	P10082	Extracellular Space	other
RAF1	6430402F14Rik, C-RAF, C-RAF1, D830050J10Rik, MURINE LEUKEMIA VIRAL ONCOGENE HOMOLOG1, p74raf1, RAF, RAF KINASE, V-RAF	v-raf-1 murine leukemia viral oncogene homolog 1	P04049	Cytoplasm	kinase
RALBP1	DNP-SG ATPASE, MGC108645, RIP, RIP1, RLIP76	ralA binding protein 1	Q15311	Cytoplasm	other
RAMP1		receptor (calcitonin) activity modifying protein 1	O60894	Plasma Membrane	transporter
RAMP2		receptor (calcitonin) activity modifying protein 2	O60895	Plasma Membrane	other
RAP1A	AI848598, C21KG, G-22K, KREV-1, MGC102329, MGC94873, RAP-1A, RAP1, Ras related protein 1a, SMGP21	RAP1A, member of RAS oncogene family	P62834	Cytoplasm	enzyme
RDX	MGC95168, RADIXIN	radixin	P35241	Cytoplasm	other
RECK	hRECK, mRECK, ST15	reversion-inducing-cysteine-rich protein with kazal motifs	O95980	Plasma Membrane	other
RET	C-RET, CDHF12, HSCR1, MEN2A, MEN2B, MTC1, PTC, Ret Kinase, RET PROTO-ONCOGENE, Ret short, RET-ELE1, RET51, RET9	ret proto-oncogene (multiple endocrine neoplasia and medullary thyroid carcinoma 1, Hirschsprung disease)	P07949	Plasma Membrane	kinase
RGS3	4930506N09Rik, C2PA, C2PA-RGS3, FLJ20370, FLJ31516, FLJ90496, PDZ-RGS3, RGP3, RGS3S, SRB-RGS	regulator of G-protein signalling 3	P49796	Nucleus	other
RGS19IP1	C19ORF3, GIPC, GLUT1CBP, Glut1CIP, Hs.6454, IIP-1, MGC15889, MGC3774, NIP, Rgs19, SEMCAP, Semcap1, SYNECTIIN, TaxIP2, TIP-2	GIPC PDZ domain containing family, member 1	O14908	Cytoplasm	other
RHOA	Aplysia ras-related homolog 12, ARH12, ARHA, Arha1, ARHA2, MGC72339, RHO12, RHOH12	ras homolog gene family, member A	P61586	Cytoplasm	enzyme
RHOB	AA017882, Aplysia ras-related homolog B, ARH6, ARHB, Ras homolog gene family, member ab, RHOH6, SEQUENCE 12 FROM PATENT WO9954460	ras homolog gene family, member B	P62745	Cytoplasm	enzyme
ROBO1	DUTT1, FLJ21882, H-Robo-1, Roundabout homolog 1, SAX3	roundabout, axon guidance receptor, homolog 1 (Drosophila)	Q9Y6N7	Plasma Membrane	transmembrane receptor
ROS1	c-ros, MCF3, ROS, ROS1C	v-ros UR2 sarcoma virus oncogene homolog 1 (avian)	P08922	Plasma Membrane	kinase
RPSA	37LRP, 40kDa Ribosomal Protein, 40S RIBOSOMAL PROTEIN SA, 67kDa, 67LR, LAMBR, LAMININ RECEPTOR, Lamr, LAMR1, Lamrl1, LBP, LPS-binding protein, LRP, MLR, NEM/1CHD4, P40, P40-3, P40-8	ribosomal protein SA	P08865	Plasma Membrane	transmembrane receptor
SCARB1	CD36, CD36L1, CLA-1, D5Ertd460e, HDL Receptor, mSR-BI, Scavenger receptor class b1, SR-B1, SR-BI	scavenger receptor class B, member 1	Q8WTV0	Plasma Membrane	transporter
SDC1	BB4, CD138, HSPG, SDC, SYN1, Synd, SYND1, SYNDECA, Syndecan, SYNDECAN-1	syndecan 1	P18827	Plasma Membrane	other
SDC2	HSPG, HSPG1, SYND2, SYNDECAN-2	syndecan 2 (heparan sulfate proteoglycan 1, cell surface-associated, fibroglycan)	P34741	Plasma Membrane	other
SDCBP	MDA-9, ST1, SYCL, SYNTENIN, Syntenin-1, TACIP18	syndecan binding protein (syntenin)	O00560	Plasma Membrane	enzyme
SEL1L	IBD2, KIAA4137, mKIAA4137, PRO1063, SEL1, SEL1-LIKE, Sel1h	sel-1 suppressor of lin-12-like (C. elegans)	Q9UBV2	Cytoplasm	other
SELE	CD62E, E-SELECTIN, ELAM, ELAM1, ESEL, LECAM2, SELECTIN E	selectin E (endothelial adhesion molecule 1)	P16581	Plasma Membrane	other
SELL	A.11, CD62L, hLHRc, L-SELECTIN, LAM-1, LECAM-1, Leu-8, LNHR, LSEL, Ly-22, Ly-m22, LYAM1, lymphocyte adhesion molecule 1, Mel14, PLNHR, TQ1	selectin L (lymphocyte adhesion molecule 1)	P14151	Plasma Membrane	other
SELP	CD62, CD62P, CD62P antigen, FLJ45155, GMP140, GMRP, GRMP, P-SELECTIN, PADGEM, PSEL, PSELECT	selectin P (granule membrane protein 140kDa, antigen CD62)	P16109	Plasma Membrane	other
SELPLG	CD162, CLA, P-selectin ligand, PSGL-1, Selpl	selectin P ligand	Q14242	Plasma Membrane	other
SEMA3A	coll-1, COLLAPSIN1, Hsema-I, SEMA1, SEMAD, SEMAIII, SEMAL, SEMD	sema domain, immunoglobulin domain (Ig), short basic domain, secreted, (semaphorin) 3A	Q14563	Extracellular Space	other
SEMA3B	FLJ34863, LUCA-1, SEMA, SEMA5, SEMAA, semaV	sema domain, immunoglobulin domain (Ig), short basic domain, secreted, (semaphorin) 3B	Q13214	Extracellular Space	other
SEMA3F	SEMA-IV, SEMA4, SEMAK, SEMAPHORIN III FAMILY HOMOLOG	sema domain, immunoglobulin domain (Ig), short basic domain, secreted, (semaphorin) 3F	Q13275	Extracellular Space	other
SEMA4D	CD100, coll-4, M-sema-G, Sema H, Semacl2, SEMAJ, Semcl2	sema domain, immunoglobulin domain (Ig), transmembrane domain (TM) and short cytoplasmic domain, (semaphorin) 4D	Q92854	Plasma Membrane	other
SERPINA1	A1-PI, A1A, A1AT, AAT, ALPHA 1 PROTEINASE INHIBITOR, Alpha-1-antitrypsin, D12Ucla2, Dom2, MGC23330, MGC9222, PI, PI1, PI2, Pre, Pre-1, PRO2275, Serine protease inhibitor 1-2, Serpina1b, Spi-1, Spi1-2, [A]1-PI	serine (or cysteine) proteinase inhibitor, clade A (alpha-1 antiproteinase, antitrypsin), member 1	P01009	Extracellular Space	other
SERPINB2	HsT1201, Monocyte Arg-serpin, ovalbumin, PAI, PAI-2, Pai2a, Pap, PLANH2	serine (or cysteine) proteinase inhibitor, clade B (ovalbumin), member 2	P05120	Extracellular Space	other
SERPINC1	ANTITHROMBIN, ANTITHROMBIN III, ANTITHROMBIN3, At-3, ATIII, MGC22579	serine (or cysteine) proteinase inhibitor, clade C (antithrombin), member 1	P01008	Extracellular Space	other
SERPINE1	BETA MIGRATING PLAS ACTIVATOR, BETA-MIGRATING PLASMINOGEN ACTIVATOR INHIBITOR I, PAI, PAI-1, PAI1A, Pai1aa, Planh, PLANH1, PLASMINOGEN ACTIVATOR INHIBITOR1, RATPAI1A	serine (or cysteine) proteinase inhibitor, clade E (nexin, plasminogen activator inhibitor type 1), member 1	P05121	Extracellular Space	other
SERPINF1	Dmrs91, EPC-1, PEDF, Pedfl, pigment epithelium-derived factor, Sdf3	serine (or cysteine) proteinase inhibitor, clade F (alpha-2 antiplasmin, pigment epithelium derived factor), member 1	P36955	Extracellular Space	other
SHBG	ABP, Abpa, SBP	sex hormone-binding globulin	P04278	Extracellular Space	other
SHC1	FLJ26504, p52SHC, P66, p66SHC, SHC, Shc (46 kDa isoform), SHC P46, Shc p52, Shc p52 isoform, SHC P66, SHC P66 ISOFORM, SHCA	SHC (Src homology 2 domain containing) transforming protein 1	P29353	Cytoplasm	other
SILV	D10H12S53E, D12S53E, D12S53Eh, GP100, gp87, ME20, PMEL17, SI, SIL	silver homolog (mouse)	P40967	Plasma Membrane	enzyme
SLC19A1	CHMD, FOLT, IFC1, MGC93506, MTX1, REFC, RFC, RFC-1, RFT-1	solute carrier family 19 (folate transporter), member 1	P41440	Plasma Membrane	transporter
SLC35A2	Had-1, Sfc8, UGALT, UGAT, UGT, UGT1, UGT2, UGTL	solute carrier family 35 (UDP-galactose transporter), member A2	P78381	Cytoplasm	transporter
SLC3A2	4F2, 4F2 heavy chain, 4F2HC, 4T2HC, CD98, CD98 HEAVY CHAIN, CD98HC, Ly-10, Ly-m10, MDU1, Mgp-2hc, NACAE	solute carrier family 3 (activators of dibasic and neutral amino acid transport), member 2	P08195	Plasma Membrane	transporter
SLC4A1	AE1, BAND3, BND3, CD233, CFB3, DI, EMPB3, EPB3, KAE1, KB3, l11Jus51, MGC93554, RTA1A, WD, WD1	solute carrier family 4, anion exchanger, member 1 (erythrocyte membrane protein band 3, Diego blood group)	P02730	Plasma Membrane	transporter
SLC5A5	MGNIS, NA IODIDE SYMPORTER, NIS	solute carrier family 5 (sodium iodide symporter), member 5	Q92911	Plasma Membrane	transporter
SMPD2	Neutral sphingomyelinase, NSMASE, nSMase1, Sphingomyelin synthase	sphingomyelin phosphodiesterase 2, neutral membrane (neutral sphingomyelinase)	O60906	Cytoplasm	enzyme
SPARC	BM-40, ON, OSTEONECTIN	secreted protein, acidic, cysteine-rich (osteonectin)	P09486	Extracellular Space	other
SPINT2	AL024025, BIKUNIN, HAI-2, Kop, MGC72638, PB, PLACENTAL BIKUNIN	serine protease inhibitor, Kunitz type, 2	O43291	Extracellular Space	other
SPN	A630014B01Rik, CD43, Galgp, GPL115, LSN, Lsn1, Ly-48	sialophorin (gpL115, leukosialin, CD43)	P16150	Plasma Membrane	transmembrane receptor
SPP1	Apl-1, BNSP, Bone Sialoprotein, Bsp, BSPI, Eta, ETA-1, Minopontin, OP, OPN, Opnl, OSP, OSTEOPONTIN, Ric, Secreted phosphoprotein 1, UROPONTIN	secreted phosphoprotein 1 (osteopontin, bone sialoprotein I, early T-lymphocyte activation 1)	P10451	Extracellular Space	cytokine
SPRY2	HSPRY2, MGC23039, SPROUTY2	sprouty homolog 2 (Drosophila)	O43597	Plasma Membrane	other
SST	SMST, SOM, SOMATOSTATIN, Somatostatin 14, Somatostatin 28, SRIF, Srih, SS, SS-14, SS-28	somatostatin	P61278	Extracellular Space	other
SSTR2	Smstr-2, SST2	somatostatin receptor 2	P30874	Plasma Membrane	G-protein coupled receptor
ST14	Epithin, HAI, MATRIPTASE, MT-SP1, PRSS14, SNC19, TADG-15	suppression of tumorigenicity 14 (colon carcinoma, matriptase, epithin)	Q9Y5Y6	Plasma Membrane	peptidase
STATH	STATHERIN, STR	statherin	P02808	Nucleus	other
TACSTD1	CO17-1A, D5.7a, EGP, Egp314, EGP34, EGP40, EP-CAM, GA733-2, hEGP-2, KSA, Ly74, M4S1, MIC18, MK-1, Tacsd1, TROP1	tumor-associated calcium signal transducer 1	P16422	Plasma Membrane	other
TBXA2R	MGC107665, Thromboxane A2 Receptor, TP, TP ALPHA, TP BETA, TXA2 RECEPTOR, TXA2-R, TXA2/PGH2 RECEPTOR	thromboxane A2 receptor	P21731	Plasma Membrane	G-protein coupled receptor
TBXAS1	CYP5, CYP5A1, p450v, THAS, TS, TX SYNTHASE, Txa Synthase, TXAS, TXS	thromboxane A synthase 1 (platelet, cytochrome P450, family 5, subfamily A)	P24557	Plasma Membrane	enzyme
TEK	AA517024, CD202B, Hyk, TIE-2, VMCM, VMCM1	TEK tyrosine kinase, endothelial (venous malformations, multiple cutaneous and mucosal)	Q02763	Plasma Membrane	kinase
TF	Cd176, HP, Hpx, MGC93500, PRO1557, PRO2086, Serotransferrin precursor, TFN, TRANSFERRIN, Trf	transferrin	P02787	Extracellular Space	other
TFF3	HITF, hP1.B, ITF, MITF, P1.b, TFI, TREFOIL	trefoil factor 3 (intestinal)	Q07654	Extracellular Space	other
TFPI	A630013F22Rik, EPI, LACI, TFPI1	tissue factor pathway inhibitor (lipoprotein-associated coagulation inhibitor)	P10646	Extracellular Space	other
TFPI2	PP5, PP5/TFPI-2	tissue factor pathway inhibitor 2	P48307	Extracellular Space	other
TFRC	2610028K12Rik, CD71, E430033M20Rik, Mtvr-1, p90, TFNR, TFR, TFR1, TRANSFERRIN RECEPTOR, TRFR	transferrin receptor (p90, CD71)	P02786	Plasma Membrane	transporter
TG	AITD3, Cog, T3, T4, Tgn, THYROGLOBULIN, THYROID HORMONE	thyroglobulin	P01266	Extracellular Space	other
TGFA	RATTGFAA, TFGA, TGF ALPHA, TGFAA, wa-1	transforming growth factor, alpha	P01135	Extracellular Space	growth factor
TGFBR1	ACVRLK4, ALK-5, AU017191, MGC93659, T BETA R1, TBETAR-I, TGF -BETA R1/R4, TGF BETA I RECEPTOR, TGF BETA TYPE I RECEPTOR, TGF-BETA-R1	transforming growth factor, beta receptor I (activin A receptor type II-like kinase, 53kDa)	P36897	Plasma Membrane	kinase
TGFBR2	1110020H15Rik, DNIIR, HNPCC6, MFS2, RIIC, RIIDN, T BETA R2, Tbeta, TBETAR-II, TBRLL, Tgf beta2 receptor, TGF-beta 2, TGF-BETA RECEPTOR TYPE 2, TGF-BETA TYPE II RECEPTOR, TRANSFORMING GROWTH FACTOR RECEPTOR TYPE 2	transforming growth factor, beta receptor II (70/80kDa)	P37173	Plasma Membrane	kinase
TGFBR3	1110036H20Rik, AU015626, BETAGLYCAN, TBRIII, Tgf beta Receptor 3, TGF-BETA TYPE III RECEPTOR, TGFR-3, Triii	transforming growth factor, beta receptor III (betaglycan, 300kDa)	Q03167	Plasma Membrane	kinase
TGM2	G PROTEIN H, G[a]h, KIAA1755, TG2, TGase C, TGASE2, TgaseII, TGC, Tgii, TISSUE TRANSGLUTAMINASE, TISSUE TRANSGLUTAMINASE 2, Tranglutaminase 2, Transglutaminase, TRANSGLUTAMINASE 2, TTG, tTGas, TTGASE	transglutaminase 2 (C polypeptide, protein-glutamine-gamma-glutamyltransferase)	P21980	Cytoplasm	enzyme
THBD	CD141, THRM, THROMBOMODULIN, TM	thrombomodulin	P07204	Plasma Membrane	transmembrane receptor
THBS1	tbsp1, THBS, THROMBOSPONDIN-1, TS-1, TSP, TSP-1	thrombospondin 1	P07996	Extracellular Space	other
THBS2	THROMBOSPONDIN 2, TSP2	thrombospondin 2	P35442	Extracellular Space	other
THPO	MGDF, MKCSF, ML, MPLLG, THROMBOPOIETIN, TPO, TPO-1, TPO-2, TPO-3, TPO-4	thrombopoietin (myeloproliferative leukemia virus oncogene ligand, megakaryocyte growth and development factor)	P40225	Extracellular Space	cytokine
THY1	CD7, CD90, Thy-1.2, Thy1.1	Thy-1 cell surface antigen	P04216	Plasma Membrane	other
TIMP1	CLGI, EPA, EPO, HCI, Metalloproteinase1 Inhibitor, MGC7143, TIMP	tissue inhibitor of metalloproteinase 1 (erythroid potentiating activity, collagenase inhibitor)	P01033	Extracellular Space	other
TIMP2	CSC-21K, D11Bwg1104e, MGC105282	tissue inhibitor of metalloproteinase 2	P16035	Extracellular Space	other
TIMP3	HSMRK222, K222TA2, SFD	tissue inhibitor of metalloproteinase 3 (Sorsby fundus dystrophy, pseudoinflammatory)	P35625	Extracellular Space	other
TJP1	DKFZp686M05161, ZO-1, zona occludens 1, ZONULA OCCLUDENS 1	tight junction protein 1 (zona occludens 1)	Q07157	Plasma Membrane	other
TLR1	DKFZp547I0610, DKFZp564I0682, KIAA0012, MGC104956, rsc786, TIL, TOLL LIKE RECEPTOR 1	toll-like receptor 1	Q15399	Plasma Membrane	transmembrane receptor
TLR2	Ly105, TIL4	toll-like receptor 2	O60603	Plasma Membrane	transmembrane receptor
TMPRSS3	DFNB10, DFNB8, ECHOS1, TADG12	transmembrane protease, serine 3	P57727	Plasma Membrane	peptidase
TNC	CTN-C, HXB, TEN, TENASCIN C, TN	tenascin C (hexabrachion)	P24821	Extracellular Space	other
TNF	AT-TNF, cytokine, DIF, Differentiation-induced Factor, RATTNF, TNF-ALPHA, TNFA, Tnfsf1a, TNFSF2	tumor necrosis factor (TNF superfamily, member 2)	P01375	Extracellular Space	cytokine
TNFRSF4	ACT35, CD134, Ly-70, OX40, Txgp1, TXGP1L	tumor necrosis factor receptor superfamily, member 4	P43489	Plasma Membrane	transmembrane receptor
TNFRSF8	CD30, D1S166E, Ki, KI-1	tumor necrosis factor receptor superfamily, member 8	P28908	Plasma Membrane	transmembrane receptor
TNFRSF9	4-1BB, CD137, CDW137, ILA, Ly63, MGC2172	tumor necrosis factor receptor superfamily, member 9	Q07011	Plasma Membrane	other
TNFRSF14	ATAR, HVEA, HVEM, LIGHTR, MGC108903, Tnfrs14, TR2	tumor necrosis factor receptor superfamily, member 14 (herpesvirus entry mediator)	Q92956	Plasma Membrane	transmembrane receptor
TNFRSF10A	APO2, Death receptor 4, DR4, MGC9365, TRAIL receptor-1, TRAIL-R1	tumor necrosis factor receptor superfamily, member 10a	O00220	Plasma Membrane	transmembrane receptor
TNFRSF10B	Death receptor 5, DR5, KILLER, KILLER/DR5, Ly98, MK, TRAIL receptor-2, TRAIL-R2, TRICK2, TRICK2A, TRICK2B, TRICKB, ZTNFR9	tumor necrosis factor receptor superfamily, member 10b	O14763	Plasma Membrane	transmembrane receptor
TNFRSF10C	DCR1, LIT, TRAILR3, TRID	tumor necrosis factor receptor superfamily, member 10c, decoy without an intracellular domain	O14798	Plasma Membrane	transmembrane receptor
TNFRSF10D	DCR2, TRAILR4, TRUNDD	tumor necrosis factor receptor superfamily, member 10d, decoy with truncated death domain	Q9UBN6	Plasma Membrane	transmembrane receptor
TNFRSF11A	EOF, FEO, Ly109, mRANK, ODAR, ODFR, OFE, OPGL receptor, PDB2, RANK, TRANCE-R	tumor necrosis factor receptor superfamily, member 11a, activator of NFKB	Q9Y6Q6	Plasma Membrane	transmembrane receptor
TNFRSF11B	MGC29565, MGC93568, OCIF, OPG, OSTEOPROTEGERIN, TNFR11, TR1	tumor necrosis factor receptor superfamily, member 11b (osteoprotegerin)	O00300	Plasma Membrane	transmembrane receptor
TNFRSF1A	CD120A, FPF, MGC105478, MGC19588, P55, p55-R, p60, p60 TNF RECEPTOR, TBP1, Tnf alpha receptor p60, Tnf Alpha Receptor Type1, TNF RECEPTOR 1, TNF-Alpha Receptor 2, TNF-ALPHA RECEPTOR TYPE I, TNF-R, TNF-R-I, TNF-R1, TNF-R55, TNFAR, TNFBP, TNFR-2, TNFR60, TNFRP55	tumor necrosis factor receptor superfamily, member 1A	P19438	Plasma Membrane	transmembrane receptor
TNFRSF1B	CD120b, p70TNFR, P75, p75TNFR, p80, P80 TNF RECEPTOR, TBPII, TNF ALPHA RII, TNF-R-II, TNF-R2, TNF-R75, TNFBR, TNFR P75, TNFR-1, TNFR80	tumor necrosis factor receptor superfamily, member 1B	P20333	Plasma Membrane	transmembrane receptor
TNFSF7	CD27L, CD27LG, CD70	tumor necrosis factor (ligand) superfamily, member 7	P32970	Extracellular Space	cytokine
TNFSF8	CD153, CD30L, CD30LG	tumor necrosis factor (ligand) superfamily, member 8	P32971	Extracellular Space	cytokine
TNFSF10	Apo-2 ligand, APO-2L, Ly81, TL2, TRAIL	tumor necrosis factor (ligand) superfamily, member 10	P50591	Extracellular Space	cytokine
TNFSF11	hRANKL2, Ly109l, ODF, OPG, OPGL, OSTEOPROTEGERIN LIGAND, RANKL, Rankl1, sOdf, TRANCE	tumor necrosis factor (ligand) superfamily, member 11	O14788	Extracellular Space	cytokine
TNFSF12	APO3L, DR3L, DR3LG, MGC20669, TWEAK	tumor necrosis factor (ligand) superfamily, member 12	O43508	Extracellular Space	cytokine
TNFSF14	Atar, HVEM-L, LIGHT, LIGHT/HVEM-L, LTg, Ly113, TR2	tumor necrosis factor (ligand) superfamily, member 14	O43557	Extracellular Space	cytokine
TNFSF13B	BAFF, BLYS, D8Ertd387e, delta BAFF, TALL-1, THANK, TNFSF20, ZTNF4	tumor necrosis factor (ligand) superfamily, member 13b	Q9Y275	Extracellular Space	cytokine
TPMT	OCCLUDIN, Ocln, Thiopurine Methyltransferase	thiopurine S-methyltransferase	P51580	Cytoplasm	enzyme
TPT1	FLJ27337, FORTILIN, HDCMB21P, HRF, MGC105360, p02, TCTP, Trt	tumor protein, translationally-controlled 1	P13693	Cytoplasm	other
TRA1	ECGP, ENDOPLASMIN, ERp99, GP96, GRP94	tumor rejection antigen (gp96) 1	P14625	Plasma Membrane	other
TRA@	LOC290184, MGC22624, MGC23964, MGC71411, N30.7TCRA, PT ALPHA, TCR ALPHA, TCRA, TCRD, TEA, TRA, TRAV6-7, TRAV6D-7, TRDD3	T cell receptor alpha locus	P01848	Plasma Membrane	other
TRPC1	HTRP-1, TRP1, TRP1 ALPHA, Trrp1	transient receptor potential cation channel, subfamily C, member 1	P48995	Plasma Membrane	ion channel
TSC2	LAM, Rc, Tcs2, TSC4, TUBERIN, uberin	tuberous sclerosis 2	P49815	Cytoplasm	other
UCP2	SLC25A8, UCPH	uncoupling protein 2 (mitochondrial, proton carrier)	P55851	Cytoplasm	transporter
UGCG	AU043821, C80537, CERAMIDE TRANSFERASE, CGLCT, Cgt, Epcs21, GCS, GLCCER SYNTHASE, GlcT-1, GLUCOSYLCERAMIDE SYNTHASE, Glucosylceramide Synthetase, Ugcgl, Ugtr	UDP-glucose ceramide glucosyltransferase	Q16739	Cytoplasm	enzyme
VANGL1	KITENIN, LPP2, MGC5338, STB2	vang-like 1 (van gogh, Drosophila)	Q8TAA9	Cytoplasm	other
VCAM1	CD106, DKFZp779G2333, INCAM-100, MGC108734, MGC99561, VCAM, VCAM1B, VECAM1	vascular cell adhesion molecule 1	P19320	Plasma Membrane	other
VEGF	MGC70609, VEGF-A, VEGF1, VEGF120, Vegf165, Vegf3, Vegfa, Vegfa 188, VPF, VPF/VEGF	vascular endothelial growth factor	P15692	Extracellular Space	growth factor
VEGFC	AW228853, Flt4 ligand, Flt4-L, VEGF2, VRP	vascular endothelial growth factor C	P49767	Extracellular Space	growth factor
VIPR1	HVR1, II, MGC95067, PACAP receptor type ii, PACAP-R-2, PVR2, RATVASREC, RCD1, RDC1, VASREC, Vip1 Receptor, VIPR, VIRG, VPAC1, Vpac1 receptor, VPAC1R	vasoactive intestinal peptide receptor 1	P32241	Plasma Membrane	G-protein coupled receptor
VTN	Aa1018, V75, VITRONECTIN, VN, VNT	vitronectin (serum spreading factor, somatomedin B, complement S-protein)	P04004	Extracellular Space	other

## Sheet: colon_481
Name	Synonym	Description	UniProt AC	Location	Family
A4GALT	A14GALT, A4GALT1, Alpha4 GalT, Alpha4Gal-T1, CD77, CD77 synthase, Gb3, GB3 SYNTHASE, GB3/CD77, P1, PK	alpha 1,4-galactosyltransferase (globotriaosylceramide synthase)	Q9NPC4	Cytoplasm	enzyme
ABCB1	ABC20, Abcb1a, Abcb4, CD243, CLCS, GP170, MDR, MDR1, Mdr1a, MDR1B, MDR3, P-glycoprotein, P-GP, Pgy-3, PGY1	ATP-binding cassette, sub-family B (MDR/TAP), member 1	P08183	Plasma Membrane	transporter
ABCB4	ABC21, MDR-3, MDR1A, MDR2, MDR2/3, P Glycoprotein 2, P-GP, PFIC-3, Pgp3, Pgy-2, PGY3	ATP-binding cassette, sub-family B (MDR/TAP), member 4	P21439	Plasma Membrane	transporter
ABCC1	ABC29, ABCC, Abcc1a, Abcc1b, Avcc1a, DKFZp781G125, GS-X, Mdrap, MRP, MRP1	ATP-binding cassette, sub-family C (CFTR/MRP), member 1	P33527	Plasma Membrane	transporter
ABCG2	ABC1, ABC15, ABCP, BCRP, BCRP1, BMDP, EST157481, MRX, MXR, MXR1	ATP-binding cassette, sub-family G (WHITE), member 2	Q9UNQ0	Plasma Membrane	transporter
ACPP	A030005E02Rik, ACP-3, Acpp11, Lap, PACP, PAP, Ppal, RNACPP11	acid phosphatase, prostate	P15309	Extracellular Space	phosphatase
ACSL5	1700030F05Rik, ACS2, ACS5, Acyl CoA Synthetase 5, FACL5, Fatty Acid Coenzyme A Ligase, Long Chain5	acyl-CoA synthetase long-chain family member 5	Q9ULC5	Cytoplasm	enzyme
ACVR1	Activin A Receptor, ACTR1, ACTRI, ActRIA, Acvr, ACVRLK2, ALK2, Alk8, D330013D15Rik, SKR1, Tsk7L, TSK7L/R1	activin A receptor, type I	Q04771	Plasma Membrane	kinase
ACVR2	ACTR2A, ACTRII, ACTRIIA, Acvr2a, tActRII	activin A receptor, type IIA	P27037	Plasma Membrane	kinase
ACVR1B	6820432J04, ACTR-IB, ACVRLK4, ALK4, SKR2	activin A receptor, type IB	P36896	Plasma Membrane	kinase
ACVR2B	ACTR-IIB, ACTR2B	activin A receptor, type IIB	Q13705	Plasma Membrane	kinase
ADAM9	KIAA0021, MCMP, MDC9, meltrin gamma, mKIAA0021, Mltng	a disintegrin and metalloproteinase domain 9 (meltrin gamma)	Q13443	Plasma Membrane	peptidase
ADAM12	KIAA4001, MCMP, MCMPMltna, meltrin alpha, mKIAA4001, MLTN, MLTNA, M[a]	a disintegrin and metalloproteinase domain 12 (meltrin alpha)	O43184	Plasma Membrane	peptidase
ADORA2A	A2A ADENOSINE RECEPTOR, A2AAR, A2AR, ADENO, ADORA2, HA2AR, MGC93190, RDC8	adenosine A2a receptor	P29274	Plasma Membrane	G-protein coupled receptor
AFP	FETA, FETOPROTEIN ALPHA, HPAFP	alpha-fetoprotein	P02771	Extracellular Space	transporter
AGTR1	1810074K20Rik, AG2S, AGTR1A, AGTR1B, AI551199, Angiotensin ii 1a receptor, Angiotensin II receptor 1a, Angiotensin ii receptor type 1a, Angtr-1a, Angtr-1b, AT1, AT1A, At1a receptor, AT1AR, AT1B, AT1R, AT1RA, AT1RB, AT1RC, AT2R1, AT2R1A, AT2R1B, AT3, HAT1R, MGC37610	angiotensin II receptor, type 1	P30556	Plasma Membrane	G-protein coupled receptor
ALB	Alb-1, Alb1, ALBUMIN, Albumin 1, Albza, DKFZp779N1935, PRO0883, PRO1341, SA, SERUM ALBUMIN	albumin	P02768	Extracellular Space	transporter
ALCAM	AI853494, BEN, CD166, DM-GRASP, HB2, HCA, MEMD, MGC27910, MGC71733, MuSC, SALCAM, SC1	activated leukocyte cell adhesion molecule	Q13740	Plasma Membrane	other
ALOX15	12-Lipoxygenase, 12-LO, 12-LOX, 12/15 lo, 15-LIPOXYGENASE, 15-LO-1, 15-LOX-1, Alox12, Alox12l, L-12LO	arachidonate 15-lipoxygenase	P16050	Cytoplasm	enzyme
ANPEP	AMINOPEPTIDASE N, APM, APN, CD13, gp150, Kidney Aminopeptidase M, LAP1, p150, PEPN	alanyl (membrane) aminopeptidase (aminopeptidase N, aminopeptidase M, microsomal aminopeptidase, CD13, p150)	P15144	Plasma Membrane	peptidase
ANXA2	ANNEXIN II, ANNEXIN2, ANX2, ANX2L4, CAL1H, Calpactin-1 heavy chain, LIP2, LIPOCORTIN2, LPC2, LPC2D, P36, PAP-IV	annexin A2	P07355	Plasma Membrane	other
APOE	AD2, apoE3, ApoE4, APOEA, APOLIPOPROTEIN E, apoprotein, MGC1571	apolipoprotein E	P02649	Extracellular Space	transporter
AREG	AMPHIREGULIN, AR, CRDGF, MGC13647, schwannoma-derived growth factor, SDGF	amphiregulin (schwannoma-derived growth factor)	P15514	Extracellular Space	growth factor
ATP2B1	2810442I22Rik, Brain Calcium-Transporting Plasma Membrane Type ATPase Class 1 Isoform, CALCIUM PUMPING ATPASE, E130111D10Rik, PMCA1	ATPase, Ca++ transporting, plasma membrane 1	P20020	Plasma Membrane	enzyme
BAK1	BAK, BCL2L7, CDN1, MGC108627, N-Bak, N-BAK1	BCL2-antagonist/killer 1	Q16611	Cytoplasm	other
BAX	Bax zeta, Bcl2-associated X protein	BCL2-associated X protein	Q07812	Cytoplasm	other
BCL2	BCL-2B, BCL2 ALPHA, BCL2 BETA, Bcl2-2beta, C430015F12Rik, CED9, D630044D05Rik, D830018M01Rik, Ks-bcl-2, ORF16	B-cell CLL/lymphoma 2	P10415	Cytoplasm	other
BCL2L1	Bcl-X beta, BCL-XL, BCL-XL/S, BCL-XS, BCL2L, BCLX, MGC113803, MGC99998	BCL2-like 1	Q07817	Cytoplasm	other
BCL2L2	BCL-W, BCL-WEL, BCL-WS, BCL2-LIKE2, c98, Gtrgal2, Gtrosa41, KIAA0271, MGC91704	BCL2-like 2	Q92843	Cytoplasm	other
BCL2L11	BAM, Bcl-xl, bcl2l11 biml isoform, bcl2l11 bims isoform, BIM, BIM GAMMA, BIMABCD, BIMACD, BIMAD, BIMEL, BIML, BIMS, BOD, BODL, LOC150819	BCL2-like 11 (apoptosis facilitator)	O43521	Cytoplasm	other
BDKRB1	B1BKR, B1R, Bdkrb, BKB1R, BKR1, BRADYB1, BRADYKININ B1 RECEPTOR, BRADYKININ RECEPTOR B1, Kinin B1 Receptor	bradykinin receptor B1	P46663	Plasma Membrane	G-protein coupled receptor
BDKRB2	B(2), B2, B2 RECEPTOR, B2BKR, B2BRA, B2R, BK-2, BK2R, Bkb2, BKR2, BRADYKININ RECEPTOR B2, BRB2, DKFZp686O088, KININ B2 RECEPTOR	bradykinin receptor B2	P30411	Plasma Membrane	G-protein coupled receptor
BIK	BBC1, Biklk, BIP1, BLK, BP4, NBK	BCL2-interacting killer (apoptosis-inducing)	Q13323	Cytoplasm	other
BMP2	BMP2A, BONE MORPHOGENIC PROTEIN 2	bone morphogenetic protein 2	P12643	Extracellular Space	growth factor
BMPR1A	1110037I22Rik, ACVRLK3, ALK3, BMPR, BMPR-IA, SKR5	bone morphogenetic protein receptor, type IA	P36894	Plasma Membrane	kinase
BNIP3	MGC93043, NIP3	BCL2/adenovirus E1B 19kDa interacting protein 3	Q12983	Cytoplasm	other
BRCA2	/sup, AW045498, BRCA2A, DELTA12 BRCA2, FACD, FAD, FAD1, FANCB, FANCD, FANCD1, m1Uwm, RAB163, sup	breast cancer 2, early onset	P51587	Nucleus	transcription regulator
BSG	5A11, 5F7, BASIGIN, basignin, BASIN, CD147, CD157, CE9, EMMPRIN, HAB18G, HT-7, M6, OK, Ox47R, TCSF	basigin (OK blood group)	P35613	Plasma Membrane	other
BTC	BETACELLULIN	betacellulin	P35070	Extracellular Space	growth factor
BTK	AGMX1, AT, ATK, BPK, IMD1, p77btk, PSCTK1, Xid, XLA	Bruton agammaglobulinemia tyrosine kinase	Q06187	Cytoplasm	kinase
CA9	CAIX, Car9, MN, MN/CA9	carbonic anhydrase IX	Q16790	Nucleus	enzyme
CACNA1G	a1G, alpha-1G, Ca(V)T.1, CALCIUM CHANNEL ALPHA 1G, CaV3.1, Cav3.1d, LVA VOCC ALPHA1G, mKIAA1123, NBR13, [a]1G	calcium channel, voltage-dependent, alpha 1G subunit	O43497	Plasma Membrane	ion channel
CALCRL	CGRP type 1 receptor, CGRP-R1, CGRPR, CLR, CRLR, RATCRLR, RNCLR	calcitonin receptor-like	Q16602	Plasma Membrane	G-protein coupled receptor
CANX	1110069N15Rik, CALNEXIN, CNX, D11Ertd153e, IP90	calnexin	P27824	Cytoplasm	other
CAV1	CAV, CAVEOLIN, CAVEOLIN-1, MSTP085, VIP21	caveolin 1, caveolae protein, 22kDa	Q03135	Plasma Membrane	other
CCK	CCK8, CHOLECYSTOKININ, Cholecystokinin 8	cholecystokinin	P06307	Extracellular Space	other
CCKBR	CCK-B, CCK-BRI4SV, CCK2 RECEPTOR, CCK2R, CCKB/GASTRIN RECEPTOR, CHOLREC, GASR	cholecystokinin B receptor	P32239	Plasma Membrane	G-protein coupled receptor
CCL2	AI323594, GDCF-2, GDCF-2 HC11, HC11, HSMCR30, Immediate Early Serum Responsive JE Gene, JE, MCAF, MCP-1, MGC9434, PDGF-inducible gene, SCYA2, Sigje, SMC-CF	chemokine (C-C motif) ligand 2	P13500	Extracellular Space	cytokine
CCL3	G0S19-1, GOS19.1, L2g25b, LD78ALPHA, Mip, MIP-1-ALPHA, MIP-1A, MIP1-(A), Mnp, SCYA3	chemokine (C-C motif) ligand 3	P10147	Extracellular Space	cytokine
CCL4	ACT2, AT744.1, cytokine, G-26, HC21, LAG1, MIP-1-BETA, MIP-1B, SCYA2, SCYA4	chemokine (C-C motif) ligand 4	P13236	Extracellular Space	cytokine
CCL5	D17S136E, MGC17164, MuRantes, RANTES, SCYA5, SISd, TCP228	chemokine (C-C motif) ligand 5	P13501	Extracellular Space	cytokine
CCL7	chemokine ligand 7, FIC, LOC287561, MARC, MCP-3, NC28, SCYA6, SCYA7	chemokine (C-C motif) ligand 7	P80098	Extracellular Space	cytokine
CCL11	EOTAXIN, EOTAXIN1, MGC22554, SCYA11	chemokine (C-C motif) ligand 11	P51671	Extracellular Space	cytokine
CCL16	Chemokine CC-4, Chemokine LEC, CKb12, HCC-4, ILINCK, LCC-1, LEC, LMC, Mtn-1, NCC-4, SCYA16, SCYL4	chemokine (C-C motif) ligand 16	O15467	Extracellular Space	cytokine
CCL21	6CKBAC2, 6CKINE, ALP, Ccl21b, Ccl21c, CKb9, ECL, Exodus-2, MGC107632, MGC34555, Plt, SCYA21, Scya21b, Scya21c, SLC, TCA4	chemokine (C-C motif) ligand 21	O00585	Extracellular Space	cytokine
CCL22	A-152E5.1, ABCD-1, DC/B-CK, DCBCK, MDC, MGC108943, MGC34554, SCYA22, STCP-1	chemokine (C-C motif) ligand 22	O00626	Extracellular Space	cytokine
CCL25	CKb15, SCYA25, TECK	chemokine (C-C motif) ligand 25	O15444	Extracellular Space	cytokine
CCL27	ALP, AW558992, CTACK, CTAK, ESKINE, ILC, mILC, PESKY, SCYA27, skinkine	chemokine (C-C motif) ligand 27	Q9Y4X3	Extracellular Space	cytokine
CCR2	CC-CKR-2, CCR2A, CCR2B, CKR2, CKR2A, CKR2B, CMKBR2, MCP-1-R, mJE-R	chemokine (C-C motif) receptor 2	P41597	Plasma Membrane	G-protein coupled receptor
CCR5	AM4-7, CC-CKR-5, CCL4 RECEPTOR, CCL5 RECEPTOR, CD195, CKR-5, CMKBR5	chemokine (C-C motif) receptor 5	P51681	Plasma Membrane	G-protein coupled receptor
CCR9	Cmkbr10, GPR-9-6, GPR28	chemokine (C-C motif) receptor 9	P51686	Plasma Membrane	G-protein coupled receptor
CD2	CD2R, Erythrocyte receptor, LFA-2, LFA-3 receptor, LFA3R, Ly-37, OX-34, SRBC, T11	CD2 antigen (p50), sheep red blood cell receptor	P06729	Plasma Membrane	transmembrane receptor
CD4	CD4 ANTIGEN, CD4 Receptor, CD4mut, L3T4, Ly-4, p55, W3/25	CD4 antigen (p55)	P01730	Plasma Membrane	transmembrane receptor
CD9	BA2, CD9 ANTIGEN, DRAP-27, GIG2, MIC3, MRP-1, P24	CD9 antigen (p24)	P21926	Plasma Membrane	other
CD19	B4, CD19 ANTIGEN, MGC12802	CD19 antigen	P15391	Plasma Membrane	other
CD22	A530093D23, Cd22-beta, Lyb-8, SIGLEC-2	CD22 antigen	P20273	Plasma Membrane	other
CD24	CD24A, Heat stable antigen, HSA, Ly-52, MGC93641	CD24 antigen (small cell lung carcinoma cluster 4 antigen)	P25063	Plasma Membrane	other
CD33	6430529G09Rik, CD33 ANTIGEN, FLJ00391, gp67, p67, SIGLEC-3	CD33 antigen (gp67)	P20138	Plasma Membrane	other
CD36	CD36 Antigen, FAT, FATTY ACID TRANSLOCASE, GP3B, GP4, GPIV, MGC91634, PASIV, PLATELET RECEPTOR FOR TYPE I COLLAGEN, SCARB3	CD36 antigen (collagen type I receptor, thrombospondin receptor)	P16671	Plasma Membrane	other
CD40	Bp50, CD40L, CD40L RECEPTOR, CDW40, GP39, HIGM1, IGM, IMD3, MGC9013, p50, T-BAM, TNFRSF5, TRAP	CD40 antigen (TNF receptor superfamily member 5)	P25942	Plasma Membrane	transmembrane receptor
CD44	AW121933, CD44 Antigen, CD44A, CD44E, CD44R, CD44S, CD44V, CD44V7, CDW44, ECMR-III, Epican, HERMES, Hermes antigen, IN, LHR, Ly-24, MC56, MDU2, MDU3, METAA, MGC10468, MIC4, MUTCH-I, Pgp-1, RHAMM	CD44 antigen (homing function and Indian blood group system)	P16070	Plasma Membrane	other
CD47	9130415E20Rik, AA407862, B430305P08Rik, CD47 ANTIGEN, CDw149, IAP, IAP4, Itgp, Locuslink 71587, MER6, MGC93490, OA3	CD47 antigen (Rh-related antigen, integrin-associated signal transducer)	Q08722	Plasma Membrane	other
CD48	BCM1, BCM1 surface antigen, BLAST, BLAST-1, CD48 ANTIGEN, hCD48, mCD48, MEM-102, Sgp-60, SLAMF2	CD48 antigen (B-cell membrane protein)	P09326	Plasma Membrane	other
CD59	Cd59a, Cd59b, MGC2354, MIC11, MIN1, MIN2, MIN3, MSK21, PROTECTIN	CD59 antigen p18-20 (antigen identified by monoclonal antibodies 16.3A5, EJ16, EJ30, EL32 and G344)	P13987	Plasma Membrane	other
CD68	CD68 ANTIGEN, gp110, MACROSIALIN, SCARD1	CD68 antigen	P34810	Plasma Membrane	other
CD80	B7, B7-1, B7.1, Cd28l, CD28LG, CD28LG1, CD80 Antigen, LAB7, Ly-53, MIC17, TS/A-1	CD80 antigen (CD28 antigen ligand 1, B7-1 antigen)	P33681	Plasma Membrane	transmembrane receptor
CD81	S5.7, TAPA1	CD81 antigen (target of antiproliferative antibody 1)	P60033	Plasma Membrane	other
CD82	4F9, C33, C33 antigen, GR15, IA4, KAI1, Kangai1, R2, SAR2, ST6	CD82 antigen	P27701	Plasma Membrane	other
CD86	B7, B7-2, B70, Cd28l2, CD28LG2, CD86 ANTIGEN, CLS1, LAB72, Ly-58, MB7, MGC34413, TS/A-2	CD86 antigen (CD28 antigen ligand 2, B7-2 antigen)	P42081	Plasma Membrane	transmembrane receptor
CD97	DAF RECEPTOR, TM7LN1	CD97 antigen	P48960	Plasma Membrane	G-protein coupled receptor
CD151	GP27, p27, PETA-3, SFA-1	CD151 antigen	P48509	Plasma Membrane	other
CD1D	AI747460, Cd1, CD1.1, CD1.2, Cd1a, Cd1b, Cd1d1, Cd1d2, CD1d2 Antigen, Ly-38	CD1D antigen, d polypeptide	P15813	Plasma Membrane	other
CD40LG	CD154, CD40 LIGAND, CD40L, GP39, hCD40L, HIGM1, IGM, IMD3, Ly-62, T-BAM, TNFSF5, TRAP	CD40 ligand (TNF superfamily, member 5, hyper-IgM syndrome)	P29965	Extracellular Space	cytokine
CDC42	CDC42HS, CELLULAR GROWTH REGULATING PROTEIN, G25K	cell division cycle 42 (GTP binding protein, 25kDa)	P50290	Cytoplasm	enzyme
CDH1	Arc-1, Cadherin 1, CDHE, CSEIL, E-CADHERIN, E-CADHERIN 120 KDA, ECAD, LCAM, Um, UVO, uvomorulin	cadherin 1, type 1, E-cadherin (epithelial)	P12830	Plasma Membrane	other
CDH2	CDHN, N-CADHERIN, NCAD	cadherin 2, type 1, N-cadherin (neuronal)	P19022	Plasma Membrane	other
CDH3	Cadp, CDHP, HJMD, P-CADHERIN, PCAD	cadherin 3, type 1, P-cadherin (placental)	P22223	Plasma Membrane	other
CEACAM1	bb-1, BGP, BGP1, BGPa, Bgpd, BGPI, BGPR, C-CAM, C-CAM1, CD66, CD66A, Cea-1, Cea-7, CEACAM1-3S, CEACAM1-4L, ECTO ATPASE, HV2, mCEA1, Mhv-1, MHVR, mmCGM1, mmCGM1a, mmCGM2, Pp120	carcinoembryonic antigen-related cell adhesion molecule 1 (biliary glycoprotein)	P13688	Plasma Membrane	transmembrane receptor
CEACAM3	CD66D, CEA, CGM1, RATCEAA	carcinoembryonic antigen-related cell adhesion molecule 3	P40198	Plasma Membrane	other
CEACAM6	CD66C, CEAL, NCA	carcinoembryonic antigen-related cell adhesion molecule 6 (non-specific cross reacting antigen)	P40199	Plasma Membrane	other
CGA	aGSU, Alpha, ALPHA GONADOTROPIN, ALPHA GSU, alphaSU, CG-ALPHA, Common alpha, FSH ALPHA, FSHA, GLYCOPROTEIN HORMONE ALPHA SUBUNIT, Gonadotropin, Gonadotropin Alpha, Gonadotropin alpha subunit, GPHa, GPHA1, GPHALPHA, HCG, HCG ALPHA, Lh Alpha, LH AND FSH COMMON ALPHA SUBUNIT, LHA, MGC107283, Pituitary Glycoprotein Hormone alpha subunit, TSH ALPHA, TSHA	glycoprotein hormones, alpha polypeptide	P01215	Extracellular Space	other
CIB1	Calcium and integrin bind. protein 1, CALMYRIN, CIB, Cibkip, KIP, Prkdcip, SIP2-28	calcium and integrin binding 1 (calmyrin)	Q99828	Nucleus	other
CLN3	AI323623, BTS, MGC94583	ceroid-lipofuscinosis, neuronal 3, juvenile (Batten, Spielmeyer-Vogt disease)	Q13286	Cytoplasm	other
CNKSR1	CNK, CNK1, CONNECTOR ENHANCER OF KSR-LIKE, KSR	connector enhancer of kinase suppressor of Ras 1	Q969H4	Cytoplasm	other
CNR1	CANN6, Cannabinoid Receptor, CB-R, CB1, CB1A, CB1K5, CNR, SKR6R	cannabinoid receptor 1 (brain)	P21554	Plasma Membrane	G-protein coupled receptor
CNTFR	CNTF RECEPTOR, CNTFR ALPHA, MGC1774	ciliary neurotrophic factor receptor	P26992	Plasma Membrane	transmembrane receptor
COL18A1	COLLAGEN TYPE XVIII, Collagen type xviii alpha1, ENDOSTATIN, KNO	collagen, type XVIII, alpha 1	P39060	Extracellular Space	other
COL1A1	aa 694-711, ALPHA 1(I) COLLAGEN, Alpha1 type i collagen, Alpha1 Type I Procollagen, Alpha1-1 Collagen, COL1, Cola-1, COLIA1, Collagen alpha1, COLLAGEN ALPHA1(I), COLLAGEN I ALPHA1, COLLAGEN TYPE I ALPHA 1, COLLAGEN TYPE I PRO ALPHA 1, Collagen Type1 Alpha1, Mov-13, OI4, PREPRO COLLAGEN ALPHA1(I), Procollagen alpha 1(i), Procollagen alpha1 (1), Procollagen alpha1 type I, Type I (alpha 1) procollag…	collagen, type I, alpha 1	P02452	Extracellular Space	other
COL1A2	ALPHA2(I) COLLAGEN, COLA2, COLLAGEN ALPHA2 TYPE1, COLLAGEN ALPHA2(I), COLLAGEN TYPE I PRO ALPHA 2, COLLAGEN TYPE1 ALPHA2, OI4, oim, Pro-alpha2(i)collagen, PROCOLLAGEN ALPHA2(I), Procollagen type 1, prepro-alpha2 chain	collagen, type I, alpha 2	P08123	Extracellular Space	other
CR2	C3DR, CD21, CD35, Cr-1, EBV receptor, sCR1	complement component (3d/Epstein Barr virus) receptor 2	P20023	Plasma Membrane	transmembrane receptor
CRH	CRF, Crf2, Crf4, Crh-41, Gm1347	corticotropin releasing hormone	P06850	Extracellular Space	other
CSF1	Csfm, M-CSF, MCSF RECEPTOR, MCSF1, MGC31930, Op, PG-100	colony stimulating factor 1 (macrophage)	P09603	Extracellular Space	cytokine
CSF2	Csfgm, GM-CSF, NIF	colony stimulating factor 2 (granulocyte-macrophage)	P04141	Extracellular Space	cytokine
CSF3	CSFG, G-CSF, MGC45931	colony stimulating factor 3 (granulocyte)	P09919	Extracellular Space	cytokine
CSF1R	C-FMS, CD115, CSF1 RECEPTOR, Csfmr, CSFR, FIM2, FMS, M-CSFR, MCSF RECEPTOR, Mcsf1r, RECEPTOR FOR CSF1, RTK	colony stimulating factor 1 receptor, formerly McDonough feline sarcoma viral (v-fms) oncogene homolog	P07333	Plasma Membrane	kinase
CSF3R	CD114, Csfgr, G-CSF-R alpha, G-CSFR	colony stimulating factor 3 receptor (granulocyte)	Q99062	Plasma Membrane	transmembrane receptor
CSK	p50 Csk	c-src tyrosine kinase	P41240	Cytoplasm	kinase
CSPG2	5430420N07Rik, 9430051N09, CHONDROITIN SULFATE PROTEOGLYCAN, DKFZp686K06110, hdf, NG2, PG-M(V0), PG-M(V1), VERSICAN, Versican V1, Versican V2	chondroitin sulfate proteoglycan 2 (versican)	P13611	Extracellular Space	other
CTNNB1	Armadillo, BETA-CATENIN, CATENIN BETA, CATNB, CTNNB	catenin (cadherin-associated protein), beta 1, 88kDa	P35222	Nucleus	transcription regulator
CTSD	CATD, CATHEPSIN D, CD, CPSD, LOC196214, MGC2311	cathepsin D (lysosomal aspartyl protease)	P07339	Cytoplasm	peptidase
CX3CL1	AB030188, ABCD-3, C3Xkine, CX3C, CX3CL, CX3CR1, CXC3, CXC3 CHEMOKINE PRECURSOR, CXC3C, D8Bwg0439e, FK, FKN, FRACTALKINE, NEUROTACTIN, NTN, NTT, SCYD1	chemokine (C-X3-C motif) ligand 1	P78423	Extracellular Space	cytokine
CXADR	2610206D03Rik, AU016810, CAR, CAR VIRUS RECEPTOR, Car1, Car2, CAR2/7, CAR3/7, CAR4/7, COXSACKIE VIRUS AND ADENOVIRUS RECEPTOR, HCAR, MCAR, MGC109536	coxsackie virus and adenovirus receptor	P78310	Plasma Membrane	G-protein coupled receptor
CXCL1	GRO ALPHA, GRO1, GROA, MGSA, MGSA alpha, MGSA-a, NAP-3, SCYB1	chemokine (C-X-C motif) ligand 1 (melanoma growth stimulating activity, alpha)	P09341	Extracellular Space	cytokine
CXCL2	CINC-2a, GRO BETA, Gro-alpha, GRO2, GROb, MGSA beta, MGSA-b, MIP-2, MIP2 ALPHA, MIP2A, Scyb, SCYB2	chemokine (C-X-C motif) ligand 2	P19875	Extracellular Space	cytokine
CXCL3	Cinc, CINC-1, CINC-2b, Cxcl1, Fsp, Gro, GRO ALPHA, GRO GAMMA, GRO1, GRO3, GROA, GROg, KC, Kc Chemokine, MGSA, MGSA gamma, MIP-2b, N51, Scyb1, SCYB3	chemokine (C-X-C motif) ligand 3	P19876	Extracellular Space	cytokine
CXCL6	AMCF-II, chemokine, Chemokine alpha 3, CKA-3, CXCL5, ENA-78, GCP-2, Gn2-22, LIX, Lix/lps-inducible cxc chemokine, Scyb5, SCYB6	chemokine (C-X-C motif) ligand 6 (granulocyte chemotactic protein 2)	P80162	Extracellular Space	cytokine
CXCL9	CMK, crg-10, Humig, MGC105312, MIG, SCYB9	chemokine (C-X-C motif) ligand 9	Q07325	Extracellular Space	cytokine
CXCL10	C7, CRG-2, GAMMA-IFN INDUCIBLE EARLY RESPONSE GENE, gIP-10, IFI10, INP10, IP-10, mob-1, SCYB10, SMALL INDUCIBLE CYTOKINE SUBFAMILY B (Cys-X-Cys), MEMBER 10	chemokine (C-X-C motif) ligand 10	P02778	Extracellular Space	cytokine
CXCL12	chemokine, hIRH, PBSF, PBSF/SDF-1, SCYB12, SDF-1, SDF-1A, SDF1 ALPHA, SDF1B, stromal cell-derived factor 1, TLSF, TLSF-a, TLSF-b, TPAR1	chemokine (C-X-C motif) ligand 12 (stromal cell-derived factor 1)	P48061	Extracellular Space	cytokine
CXCR3	CD183, CKR-L2, CMKAR3, GPR3, GPR9, IP10, IP10-R, Mig-R, TAC	chemokine (C-X-C motif) receptor 3	P49682	Plasma Membrane	G-protein coupled receptor
CXCR4	Ccr4, CD184, Cmkar4, D2S201E, FB22, FUSIN, HM89, HSY3RR, LAP3, LCR1, LESTR, Leukocyte 7 transmembrane receptor, MGC108696, NPY3R, NPYR, NPYRL, NPYY3R, PB-CKR, PBSF/SDF-1, WHIM	chemokine (C-X-C motif) receptor 4	P61073	Plasma Membrane	G-protein coupled receptor
CYP19A1	Ar, ARO, ARO1, AROMATASE, CPV1, CYAR, CYP19, Int-5, P-450AROM, p450 aromatase	cytochrome P450, family 19, subfamily A, polypeptide 1	P11511	Cytoplasm	enzyme
CYP1A1	AHH, AHRR, CP11, CYP1, Cyp45c, Cypc45c, CYPIA1, Cytochrome p1-450, CYTOCHROME P4501A1, P-450MC, P1-450, p450 1A1, P450-1, P450-C, P450-P1, P450DX, P450MT2	cytochrome P450, family 1, subfamily A, polypeptide 1	P04798	Cytoplasm	enzyme
CYP2B6	CPB6, CYP2B, Cyp2b10, Cyp2b20, CYPIIB6, IIB1, LOC361523, p16, P450	cytochrome P450, family 2, subfamily B, polypeptide 6	P20813	Cytoplasm	enzyme
CYP2D6	2D22, CPD6, CYP2D, Cyp2d18, Cyp2d22, Cyp2d4, CYP2D@, CYP2DL1, CYTOCHROME P450 2D18, P450-DB1, P450C2D	cytochrome P450, family 2, subfamily D, polypeptide 6	P10635	Cytoplasm	enzyme
DAF	CD55, CR, Daf a GPI, Daf-GPI, Daf1, Decay accelerating factor-1, GPI-DAF, TC	decay accelerating factor for complement (CD55, Cromer blood group system)	P08174	Plasma Membrane	other
DCN	Bone proteoglycan II, DC, DECORIN, DSPG2, MGC94682, PG40, PGII, PGS2, SLRR1B	decorin	P07585	Extracellular Space	other
DKK1	hDkk-1, mdkk-1, SK, UNQ492/PRO1008	dickkopf homolog 1 (Xenopus laevis)	O94907	Extracellular Space	growth factor
DNASE1	DNASEI, DNL1, DRNI, FLJ38093, MGC108543	deoxyribonuclease I	P24855	Extracellular Space	enzyme
DPP4	ADABP, ADCP2, CD26, DPPIV, THAM, TP103	dipeptidylpeptidase 4 (CD26, adenosine deaminase complexing protein 2)	P27487	Plasma Membrane	peptidase
DRD2	D2, D2 dopamine receptor, D2DR, D2L, D2R, D2S, DOPAMINE D2 RECEPTOR, Dr2, Drd2l	dopamine receptor D2	P14416	Plasma Membrane	G-protein coupled receptor
ECGF1	2900072D10Rik, 4930423K06Rik, GLIOSTATIN, HPD-ECGF, PD-ECGF, Pdgfec, THYMIDINE PHOSPHORYLASE, TP	endothelial cell growth factor 1 (platelet-derived)	P19971	Extracellular Space	growth factor
EDG2	5031439C20, clone 4.9, Gpcr26, Kdt2, LPA receptor 1, LPA1, LPA1 RECEPTOR, LPA2, LPAR1, MGC105279, MGC29102, Mrec1.3, rec.1.3, vzg-1	endothelial differentiation, lysophosphatidic acid G-protein-coupled receptor, 2	Q92633	Plasma Membrane	G-protein coupled receptor
EDG4	IPA2, LPA receptor 2, LPA2, LPA2 RECEPTOR, LPAR2	endothelial differentiation, lysophosphatidic acid G-protein-coupled receptor, 4	Q9HBW0	Plasma Membrane	G-protein coupled receptor
EDN1	BIG ENDOTHELIN1, ENDOTHELIN-1, ET-1, preproET	endothelin 1	P05305	Extracellular Space	other
EDN2	beta-ET, ENDOTHELIN 2, ET2, Preproendothelin-2, VIC	endothelin 2	P20800	Extracellular Space	other
EDN3	ET3, ls, MGC15067, MGC61498	endothelin 3	P14138	Extracellular Space	other
EFNA1	B61, ECKLG, EFL-1, EPGL1, EPHRIN A1, Epl1, EPLG1, LERK-1, TNFAIP4	ephrin-A1	P20827	Plasma Membrane	other
EFNB1	Cek5-L, CFND, CFNS, EFL-3, Elk-L, EPHRIN-B1, Epl2, EPLG2, LERK-2, MGC8782, Stra1	ephrin-B1	P98172	Plasma Membrane	other
EGF	URG	epidermal growth factor (beta-urogastrone)	P01133	Extracellular Space	growth factor
EGFR	EGF RECEPTOR, EGFRec, ER2, ERBB, ERBB1, Errp, HER1, mENA, wa-2, Wa5	epidermal growth factor receptor (erythroblastic leukemia viral (v-erb-b) oncogene homolog, avian)	P00533	Plasma Membrane	kinase
ELK1	ELK, p62TCF, TCF/ELK	ELK1, member of ETS oncogene family	P19419	Nucleus	transcription regulator
ENG	CD105, END, ENDOGLIN, HHT1, ORW, ORW1, S-endoglin	endoglin (Osler-Rendu-Weber syndrome 1)	P17813	Plasma Membrane	other
ENPP2	ATX, AUTOTAXIN, DYNACTIN SUBUNIT, LysoPLD, MGC93258, Npps2, PD-IALPHA, PDNP2, Phosphodiesterase I	ectonucleotide pyrophosphatase/phosphodiesterase 2 (autotaxin)	Q13822	Plasma Membrane	enzyme
EPB41L3	4.1B, DAL-1, EPB4.1L3, KIAA0987, NBL3	erythrocyte membrane protein band 4.1-like 3	Q9Y2J2	Plasma Membrane	other
EPHA2	ECK, ECKR, Myk2, Sek-2	EPH receptor A2	P29317	Plasma Membrane	kinase
EPHB2	CEK5, DRT, Eph receptor b2, Ephb1, Ephrin receptor protein-tyrosine kinase b2, EPHT3, EPTH3, ERK, ETECK, Hek5, MGC87492, NAF2, Nuk, Prkm5, Qek5, Sek3, Tyro5	EPH receptor B2	P29323	Plasma Membrane	kinase
EPO	EP, ERYTHROPOIETIN	erythropoietin	P01588	Extracellular Space	cytokine
EPOR	EP-R, ERYTHROPOIETIN RECEPTOR, MGC108723	erythropoietin receptor	P19235	Plasma Membrane	transmembrane receptor
ERBB2	C-ERBB2, c-neu, EGFR2, ERBB2 RECEPTOR, HER-2, HER2/NEU, mKIAA3023, NEU, NGL, p185erbb2, p185HER2, P185NEU, TKR1	v-erb-b2 erythroblastic leukemia viral oncogene homolog 2, neuro/glioblastoma derived oncogene homolog (avian)	P04626	Plasma Membrane	kinase
ERBB3	C-ERBB3, erbB3-S, ERBB3R, HER3, MDA-BF-1, MGC88033, p180-ErbB3, p45-sErbB3, p85-sErbB3	v-erb-b2 erythroblastic leukemia viral oncogene homolog 3 (avian)	P21860	Plasma Membrane	kinase
ERBB4	HER4	v-erb-a erythroblastic leukemia viral oncogene homolog 4 (avian)	Q15303	Plasma Membrane	kinase
EREG	EPIREGULIN, ER, MGC36144	epiregulin	O14944	Extracellular Space	growth factor
ESR1	Alpha estrogen receptor, DKFZp686N23123, E/F ER ALPHA, ER, Er alpha (46 kDa isoform), ER66, ERA, ERALPHA, ER[a], ESR, ESRA, ESTR, ESTRA, ESTROGEN RECEPTOR ALPHA, ESTROGEN RECEPTOR1, major ORF, NR3A1, RNESTROR, TERP-1	estrogen receptor 1	P03372	Nucleus	ligand-dependent nuclear receptor
F2R	ALPHA THROMBIN RECEPTOR, CF2R, HTR, MGC28086, MGC93622, PAR1, ThR, THROMBIN RECEPTOR, ThrR, TR, TRGPC, TRP	coagulation factor II (thrombin) receptor	P25116	Plasma Membrane	G-protein coupled receptor
F2RL1	Gpcr11, GPR11, PAR-2	coagulation factor II (thrombin) receptor-like 1	P55085	Plasma Membrane	G-protein coupled receptor
FAF1	CGI-03, Dffrx, FAF, Fam, hFAF1, HFAF1s	Fas (TNFRSF6) associated factor 1	Q9UNN5	Nucleus	other
FAS	ALPS1A, APO-1, Apo-1 Fas, APT1, CD95, FAS RECEPTOR, FAS1, FASR, FASTM, Lpr, RGD:619831, TNFR6, TNFRSF6	Fas (TNF receptor superfamily, member 6)	P25445	Plasma Membrane	transmembrane receptor
FASLG	APT1LG1, CD178, CD95L, FAS-L, FAS-LIGAND, Fasl, GLD, mFasL, TNFSF6	Fas ligand (TNF superfamily, member 6)	P48023	Extracellular Space	cytokine
FBLN1	FBLN, FIBULIN 1	fibulin 1	P23142	Extracellular Space	other
FBLN5	A55, ARMD3, DANCE, EVEC, Fibulin5, UP50	fibulin 5	Q9UBX5	Extracellular Space	other
FCAR	CD89	Fc fragment of IgA, receptor for	P24071	Plasma Membrane	other
FCER2	CD23, CD23A, CD23B, FCE2, Fcer2a, IGEBF, Ly-42, MGC93219, sCD23	Fc fragment of IgE, low affinity II, receptor for (CD23A)	P06734	Plasma Membrane	other
FCER1G	CD23, Fc epsilon R1 gamma, FC GAMMA RECEPTOR 1, FCE1G, FceRI gamma, FCR-GAMMA, FcR[g], GAMMA CHAIN, Ly-50	Fc fragment of IgE, high affinity I, receptor for; gamma polypeptide	P30273	Plasma Membrane	transmembrane receptor
FGF1	ACIDIC FGF, AFGF, Dffrx, ECGF, ECGF-beta, ECGFA, ECGFB, Fam, FGF-alpha, FGFA, GLIO703, HBGF-1, HEPARIN BINDING ECGF, p40 SYT1	fibroblast growth factor 1 (acidic)	P05230	Extracellular Space	growth factor
FGF2	BASIC FIBROBLAST GROWTH FACTOR, BFGF, BFGF 22 KD, bFGF-2, FGF2 22, FGF2 22.5, FGF2 24, FGFB, HBGH-2, HMW FGF2	fibroblast growth factor 2 (basic)	P09038	Extracellular Space	growth factor
FGF7	HBGF-7, keratinocyte growth factor, KGF	fibroblast growth factor 7 (keratinocyte growth factor)	P21781	Extracellular Space	growth factor
FGF10		fibroblast growth factor 10	O15520	Extracellular Space	growth factor
FGFR1	BFGFR, C-FGR, CEK, FGF1 RECEPTOR, FGFR1-IIIC, Fgfr1c, FLG, Flk2, FLT2, H2, H3, H4, H5, KAL2, N-SAM	fibroblast growth factor receptor 1 (fms-related tyrosine kinase 2, Pfeiffer syndrome)	P11362	Plasma Membrane	kinase
FGFR2	BEK, BFR-1, CEK3, CFD1, ECT1, Fgfr-7, FGFR2-IIIB, Fgfr2b, JWS, K-SAM, KGFR, KGFRTr, MGC102519, TK14, TK25	fibroblast growth factor receptor 2 (bacteria-expressed kinase, keratinocyte growth factor receptor, craniofacial dysostosis 1, Crouzon syndrome, Pfeiffer syndrome, Jackson-Weiss syndrome)	P21802	Plasma Membrane	kinase
FIGF	C-FOS-INDUCED GROWTH FACTOR, VASCULAR ENDOTHELIAL GROWTH FACTOR D, VEGF-D	c-fos induced growth factor (vascular endothelial growth factor D)	O43915	Extracellular Space	growth factor
FLT1	FLT, sFlt1, VEGFR-1	fms-related tyrosine kinase 1 (vascular endothelial growth factor/vascular permeability factor receptor)	P17948	Plasma Membrane	kinase
FLT3	B230315G04, CD135, FLK2, Ly72, STK1	fms-related tyrosine kinase 3	P36888	Plasma Membrane	kinase
FLT4	AI323512, Chy, FLT41, PCL, VEGFR-3	fms-related tyrosine kinase 4	P35916	Plasma Membrane	kinase
FLT3LG	FL, FLT3 LIGAND, FLT3L, FMS-RELATED TYROSINE KINASE 3 LIGAND, Ly72L	fms-related tyrosine kinase 3 ligand	P49771	Extracellular Space	cytokine
FN1	cFn, CIG, DKFZp686F10164, DKFZp686H0342, DKFZp686O13149, E330027I09, FIBNEC, FIBRONECTIN, FIBRONECTIN 1, Fibronectin i, FINC, FN, LETS, MSF	fibronectin 1	P02751	Plasma Membrane	enzyme
FOLH1	FGCP, FOLH, GCP2, GCPII, mGCP, mopsm, Naalad, NAALAD1, NAALAdase, NAALADase I, PSM, PSMA	folate hydrolase (prostate-specific membrane antigen) 1	Q04609	Plasma Membrane	peptidase
FOLR1	FBP, FBP1, Folbp-1, FOLR, FR-ALPHA, MOv18	folate receptor 1 (adult)	P15328	Plasma Membrane	transporter
FPRL1	ALXR, E330010I07Rik, FMLP-R-II, FMLPX, Fpr-rs2, Fpr2, FPR2A, FPRH1, FPRH2, HM63, LXA4-R	formyl peptide receptor-like 1	P25090	Plasma Membrane	G-protein coupled receptor
FRAP1	2610315D21Rik, Flat, Flat-Top, FRAP, FRAP2, FRB, MTOR, RAFT1, RAPT1	FK506 binding protein 12-rapamycin associated protein 1	P42345	Nucleus	kinase
FST	FOL1, FOLLISTATIN, Follistatin 288, FS, fs315, Fst-288, RATFOL1	follistatin	P19883	Extracellular Space	other
FURIN	FUR, PACE, PCSK3, SPC1	furin (paired basic amino acid cleaving enzyme)	P09958	Cytoplasm	peptidase
FUT1	Futa, H, HH, HSC	fucosyltransferase 1 (galactoside 2-alpha-L-fucosyltransferase)	P19526	Cytoplasm	enzyme
FUT3	ALPHA (1,31,4) FUCOSYLTRANSFERASE, ALPHA3 FUT, FUCT III, LE, Les	fucosyltransferase 3 (galactoside 3(4)-L-fucosyltransferase, Lewis blood group included)	P21217	Cytoplasm	enzyme
FZD7	FZ7, FZE3	frizzled homolog 7 (Drosophila)	O75084	Plasma Membrane	G-protein coupled receptor
GALGT	4933429D13Rik, Galgt1, GALNACT, GD2 SYNTHASE, Ggm-2, GM2 SYNTHASE, Gm2/Gd2 synthase, MGC93424	UDP-N-acetyl-alpha-D-galactosamine:(N-acetylneuraminyl)-galactosylglucosylceramide N-acetylgalactosaminyltransferase (GalNAc-T)	Q00973	Cytoplasm	enzyme
GAP43	B-50, Basp2, Neuromodulin, Nm, PP46	growth associated protein 43	P17677	Plasma Membrane	other
GAS	G-GLY, G17-GLY, GAST, GASTRIN, Gastrin-17, PPG34	gastrin	P01350	Extracellular Space	other
GFRA1	GDNFR, Gdnfr alpha, GDNFRA, GFR-ALPHA-1, GRFA1, MGC23045, Ret, RET1L, RETL1, TRNR1	GDNF family receptor alpha 1	P56159	Plasma Membrane	transmembrane receptor
GH1	GH, GH-N, GROWTH HORMONE, HGH, hGH-N, Pgh, RNGHGP	growth hormone 1	P01241	Extracellular Space	cytokine
GHR	GHBP, GHR/BP	growth hormone receptor	P10912	Plasma Membrane	transmembrane receptor
GHRH	GHRF, GRF, Grh	growth hormone releasing hormone	P01286	Extracellular Space	other
GIP	Gastric Inhibitory Polypeptide, GLUCOSE DEPENDENT INSULINOTROPIC POLYPEPTIDE, Gludins, RATGLUDINS	gastric inhibitory polypeptide	P09681	Extracellular Space	other
GJA1	CNX43, CONNEXIN43, CX43, Cx43alpha1, DFNB38, GJAL, MGC93610, ODD, ODDD, ODOD, SDTY3	gap junction protein, alpha 1, 43kDa (connexin 43)	P17302	Plasma Membrane	transporter
GJB1	CMTX, CMTX1, Cnx32, CONNEXIN-32, CX32, MGC6217	gap junction protein, beta 1, 32kDa (connexin 32, Charcot-Marie-Tooth neuropathy, X-linked)	P08034	Plasma Membrane	transporter
GML	LY6DL	GPI anchored molecule like protein	Q99445	Plasma Membrane	other
GNA12	ALPHA SUBUNIT OF THE G12 FAMILY OF HETEROTRIMERIC G PROTEINS, FLJ21929, G ALPHA 12, G PROTEIN ALPHA 12, MGC99644, NNX3, RMP	guanine nucleotide binding protein (G protein) alpha 12	Q03113	Plasma Membrane	enzyme
GNA13	AU024132, G ALPHA 13, G PROTEIN ALPHA 13, G13, MGC46138	guanine nucleotide binding protein (G protein), alpha 13	Q14344	Plasma Membrane	enzyme
GNRH1	GNRH, GNRH I, Gnrh2, GNRHA, Gonadotropin, Gonadotropin releasing hormone, GRH, hpg, LHRH, LNRH, RGNRHG1	gonadotropin-releasing hormone 1 (luteinizing-releasing hormone)	P01148	Extracellular Space	other
GPC3	DGSX, Glypican 3, GTR2-2, MGC93606, OCI-5, SDYS, SGB, SGBS, SGBS1	glypican 3	P51654	Plasma Membrane	other
GUCA2A	GUANYL, GUANYLIN, GUCA2, STARA	guanylate cyclase activator 2A (guanylin)	Q02747	Extracellular Space	other
GZMB	CCP-1/C11, CCP1, CCPI, CGL-1, CSP-B, CTLA1, CTSGL1, GB, GraB, GRANZYME B, HLP, SECT	granzyme B (granzyme 2, cytotoxic T-lymphocyte-associated serine esterase 1)	P10144	Cytoplasm	peptidase
HAS2	Hyaluronan synthase homolog	hyaluronan synthase 2	Q92819	Plasma Membrane	enzyme
HAS3		hyaluronan synthase 3	O00219	Plasma Membrane	enzyme
HBEGF	DT Receptor, DTR, DTS, GFHB, HEGFL, Heparin binding epidermal growth factor-like growth factor, Heparin-binding EGF-like growth factor, MGC107656	heparin-binding EGF-like growth factor	Q99075	Extracellular Space	growth factor
HLA-A	A-28, Aw-24, Aw-33, Aw-34, Aw-66, Aw-68, Aw-69, Aw-74, Aw-80, H-2K, H2-K1, HLA A2, HLA A2.1, HLA-A1, major histocompatibility complex, class I, A, MHC I	major histocompatibility complex, class I, A	P30443	Plasma Membrane	transmembrane receptor
HLA-B	B*4601, Bw-50, Bw-52, Bw-54, Bw-55, Bw-56, H-2Q10, H2-Q10, major histocompatibility complex, class I, B, Q10, Qa10	major histocompatibility complex, class I, B	P01889	Plasma Membrane	transmembrane receptor
HPN	HEPSIN, TMPRSS1	hepsin (transmembrane protease, serine 1)	P05981	Plasma Membrane	peptidase
HRAS	C-H-RAS, C-HA-RAS, C-HA-RAS-1, HA-RAS, Harvey-ras, HRAS1, K-ras, Kras2, N-ras, RAS, RAS HA, RASH1, V-H-RAS	v-Ha-ras Harvey rat sarcoma viral oncogene homolog	P01112	Plasma Membrane	enzyme
HRASLS3	H-REV107-1, HREV107, HREV107-3	HRAS-like suppressor 3	P53816	Nucleus	other
HRG	D16JH2, D18020, DKFZp779H1622, Histidine-rich glycoprotein, HPRG, HRG BETA-1, HRGP	histidine-rich glycoprotein	P04196	Extracellular Space	other
HRH1	Bphs, H1 receptor, H1-R, HISH1, HISR, Histamine H1	histamine receptor H1	P35367	Plasma Membrane	G-protein coupled receptor
HRH2	H2 receptor, H2R	histamine receptor H2	P25021	Plasma Membrane	G-protein coupled receptor
HSD11B1	11 BETA HSD, 11-BETA HSD-1, 11-DH, HDL, HSD11, HSD11B, HSD11L, Hsdrla, MGC13539	hydroxysteroid (11-beta) dehydrogenase 1	P28845	Cytoplasm	enzyme
ICAM1	BB2, CD54, ICAM, Ly-47, MALA-2, Melanoma Progression Associated Antigen, MGC6195, P3.58	intercellular adhesion molecule 1 (CD54), human rhinovirus receptor	P05362	Plasma Membrane	transmembrane receptor
ICOSLG	B7 homolog 2, B7-H2, B7-related protein-1, B7h, B7RP-1, CD275, GI50, GL50, GL50-B, ICOS-L, KIAA0653, LICOS, Ly115l, mKIAA0653	inducible T-cell co-stimulator ligand	O75144	Plasma Membrane	other
IFNB1	IFB, IFF, IFNB, IFNB1A, MGC96956	interferon, beta 1, fibroblast	P01574	Extracellular Space	cytokine
IFNG	IFG, IFI, IFN-GAMMA, IFNG2, INTERFERON GAMMA	interferon, gamma	P01579	Extracellular Space	cytokine
IFNGR1	CD119, Ifgr, IFN GAMMA R ALPHA, IFN-GAMMA RECEPTOR, IFNGR, IFNGRA, INTERFERON GAMMA RECEPTOR ALPHA CHAIN, MAF receptor, Nktar	interferon gamma receptor 1	P15260	Plasma Membrane	transmembrane receptor
IGF1	C730016P09Rik, des(1-3)IGF-I, Des-(1-3)-igf1, IGFI, Preproinsulin-like growth factor ia	insulin-like growth factor 1 (somatomedin C)	P01343	Extracellular Space	growth factor
IGF2	IFG2, IGF-II, M6pr, Mpr, Peg2, RNIGF2, somatomedin A	insulin-like growth factor 2 (somatomedin A)	P01344	Extracellular Space	growth factor
IGF1R	CD221, Igf-i receptor alpha, IGF-I RECEPTOR BETA, IGF-IR, Igf-ir alpha, Igf-ir beta, IGF1 RECEPTOR, IGF1R ALPHA, IGF1R BETA, Igf1r beta isoform, IGFIRC, Igfr, IGFR1, JTK13, LOC51049, NM1	insulin-like growth factor 1 receptor	P08069	Plasma Membrane	kinase
IGF2R	AI661837, CD222, Ci M6pr, CI-MPR, Igf-II/mpr, Igfr2, M6P-R, M6P/IGF2R, MANNOSE-6-PHOSPHATE RECEPTOR, Mpr, MPR300, MPRI, TYPE 2 IGF RECEPTOR, Type 2 insulin-like growth factor receptor	insulin-like growth factor 2 receptor	P11717	Plasma Membrane	transmembrane receptor
IGFBP1	AFBP, hIGFBP-1, IBP1, IGF-BP25, IGFBA, IGFBP-RP1, PP12	insulin-like growth factor binding protein 1	P08833	Extracellular Space	other
IGFBP2	IBP2, IGF-BP53, ILGFBPA	insulin-like growth factor binding protein 2, 36kDa	P18065	Extracellular Space	other
IGFBP3	BP-53, IBP3, IGBP3, Igfbp2, IGgfbp3	insulin-like growth factor binding protein 3	P17936	Extracellular Space	other
IGFBP4	BP-4, Deb2, HT29-IGFBP, IBP4	insulin-like growth factor binding protein 4	P22692	Extracellular Space	other
IGFBP5	IBP5	insulin-like growth factor binding protein 5	P24593	Extracellular Space	other
IGFBP6	IBP6, RBP6A	insulin-like growth factor binding protein 6	P24592	Extracellular Space	other
IGFBP7	AGM, FSTL2, IGFBP-RP1, MAC25, PROSTACYCLIN STIMULATING FACTOR, PSF	insulin-like growth factor binding protein 7	Q16270	Extracellular Space	transporter
IGHM	C-region CH4 membrane bound domain, constant region of heavy chain of IgM, DKFZp686I15196, DKFZp686I15212, FLJ00385, Hepatitis B virus receptor binding protein, IG HEAVY CONSTANT MU, IG MU, Ig mu m, Igh-6, Igh6, Igm, IGM MU, immunoglobulin heavy constant gamma 3, IMMUNOGLOBULIN M, immunoglobulin mu, immunoglobulin mu chain, imunoglobulin heavy chain, MGC52291, MU, MU HEAVY CHAIN, Mu MT, muH, VH	immunoglobulin heavy constant mu	P20769	Plasma Membrane	transmembrane receptor
IL2	cytokine, INTERLEUKIN-2, lymphokine, TCGF	interleukin 2	P60568	Extracellular Space	cytokine
IL3	Csfmu, ERYTHROID COLONY POTENTIATING FACTOR, INTERLEUKIN 3, MCGF, MGC79398, MGC79399, MULTI-CSF	interleukin 3 (colony-stimulating factor, multiple)	P08700	Extracellular Space	cytokine
IL4	BSF1, IgG1, Il4e12, INTERLEUKIN 4, MGC79402	interleukin 4	P05112	Extracellular Space	cytokine
IL5	EDF, TRF	interleukin 5 (colony-stimulating factor, eosinophil)	P05113	Extracellular Space	cytokine
IL6	BSF2, FDGI, HGF, HSF, IFN BETA 2A, IFNB2, ILg6, INTERLEUKIN 6	interleukin 6 (interferon, beta 2)	P05231	Extracellular Space	cytokine
IL7		interleukin 7	P13232	Extracellular Space	cytokine
IL8	3-10C, AMCF-I, b-ENAP, CXCL8, GCP-1, INTERLEUKIN-8, K60, LECT, LUCT, LYNAP, MDNCF, MONAP, Monocyte-derived neutrophil chemotactic factor, NAF, NAP-1, SCYB8, TSG-1	interleukin 8	P10145	Extracellular Space	cytokine
IL9	HP40, P40	interleukin 9	P15248	Extracellular Space	cytokine
IL10	CSIF, IL10A, IL10X, TGIF	interleukin 10	P22301	Extracellular Space	cytokine
IL11	AGIF	interleukin 11	P20809	Extracellular Space	cytokine
IL13	ALRH, P600	interleukin 13	P35225	Extracellular Space	cytokine
IL15	IL-T, MGC9721	interleukin 15	P40933	Extracellular Space	cytokine
IL16	FLJ44234, HsT19289, KIAA4048, LCF, lymphocyte chemoattractant factor, mKIAA4048, prIL-16	interleukin 16 (lymphocyte chemoattractant factor)	Q14005	Extracellular Space	cytokine
IL18	IGIF, IL-1g, IL18 TYPE2, IL1F4, interferon-gamma-inducing factor, MGC12320	interleukin 18 (interferon-gamma-inducing factor)	Q14116	Extracellular Space	cytokine
IL12A	CLMF, IL-12P35, IL12, Ll12a, NFSK, NKSF1, P35	interleukin 12A (natural killer cell stimulatory factor 1, cytotoxic lymphocyte maturation factor 1, p35)	P29459	Extracellular Space	cytokine
IL12B	CLMF, CLMF2, IL-12P40, Il12, NKSF, NKSF2, P40	interleukin 12B (natural killer cell stimulatory factor 2, cytotoxic lymphocyte maturation factor 2, p40)	P29460	Extracellular Space	cytokine
IL12RB1	CD212, IL-12R-BETA1, IL-12R[b], IL12RB, MGC34454	interleukin 12 receptor, beta 1	P42701	Plasma Membrane	transmembrane receptor
IL15RA	IL-15 RECEPTOR ALPHA, IL-15Ralpha	interleukin 15 receptor, alpha	Q13261	Plasma Membrane	transmembrane receptor
IL18BP	Igifbp, IL18BPA, MC54L	interleukin 18 binding protein	O95998	Extracellular Space	other
IL1A	IL-1, IL1-ALPHA, IL1F1	interleukin 1, alpha	P01583	Extracellular Space	cytokine
IL1B	IL-1, IL1-BETA, IL1F2	interleukin 1, beta	P01584	Extracellular Space	cytokine
IL1R1	CD121A, CD121b, D2S1473, IL-1R-alpha, IL1R, IL1RA, INTERLEUKIN 1 BETA RECEPTOR, P80	interleukin 1 receptor, type I	P14778	Plasma Membrane	transmembrane receptor
IL1RL1	DER4, FIT-1, LY84, MGC32623, ST2, St2-rs1, ST2L, ST2V, T1, T1/ST2	interleukin 1 receptor-like 1	Q01638	Plasma Membrane	transmembrane receptor
IL1RN	F630041P17Rik, ICIL-1RA, IL-1RA, IL-1ra3, IL-1receptor antagonist, IL1F3, IRA, IRAP, MGC10430	interleukin 1 receptor antagonist	P18510	Extracellular Space	cytokine
IL2RA	CD25, IL2R, IL2R ALPHA, IL2RAC, INTERLEUKIN 2 RECEPTOR ALPHA, Ly-43, TAC, TAC ANTIGEN, TCGFR	interleukin 2 receptor, alpha	P01589	Plasma Membrane	transmembrane receptor
IL2RB	CD122, Il-2/15Rbeta, IL-2RBETA, Il15rb, IL2R BETA C, IL2RBC, p70, P70-75	interleukin 2 receptor, beta	P14784	Plasma Membrane	transmembrane receptor
IL2RG	CD132, Common gamma Chain, Cr gamma, GAMMA C, GAMMA CHAIN, GAMMA(C), Il-2 receptor gamma c, IL-2/15R gamma, IL2R GAMMA, IMD4, SCIDX, SCIDX1, [G]C	interleukin 2 receptor, gamma (severe combined immunodeficiency)	P31785	Plasma Membrane	transmembrane receptor
IL6R	CD126, GP80, IL-6R-1, IL6 RECEPTOR, IL6R ALPHA, IL6RA, MGC104991	interleukin 6 receptor	P08887	Plasma Membrane	transmembrane receptor
IL6ST	5133400A03Rik, Ac1055, CD130, CDw130, D13Ertd699e, GP130, GP130-RAPS, Il6 transd, IL6R-beta	interleukin 6 signal transducer (gp130, oncostatin M receptor)	P40189	Plasma Membrane	transmembrane receptor
IL8RA	C-C-CKR-1, CD128, CDw128a, CMKAR1, CR1, CXCR1, IL18R1, IL8R1, IL8RBA	interleukin 8 receptor, alpha	P25024	Plasma Membrane	G-protein coupled receptor
IL8RB	CD128, CDW128, CDw128b, CMKAR2, CXCR2, Gpcr16, IL-8Rh, IL8R2, IL8RA, mIL-8RH	interleukin 8 receptor, beta	P25025	Plasma Membrane	G-protein coupled receptor
IL9R	CD129, IL9R ALPHA	interleukin 9 receptor	Q01113	Plasma Membrane	transmembrane receptor
INHBA	Activin, ACTIVIN A, ACTIVIN BETA A, Beta-A, DKFZp686A06204, EDF, FRP, Inhibin A, INHIBIN BETA A	inhibin, beta A (activin A, activin AB alpha polypeptide)	P08476	Extracellular Space	growth factor
INS	AA986540, Ins-2, Ins2, INSULIN, Insulin ii, Insulin2, Mody, Mody4, PPI, proinsulin, Proinsulin2	insulin	P01308	Extracellular Space	other
INSR	4932439J01Rik, ALPHA SUBUNIT INSULIN RECEPTOR, CD220, INSULIN RECEPTOR, INSULIN RECEPTOR B, INSULIN RECEPTOR BETA, INSULIN RECEPTOR KINASE, INSULIN RPTK, IR, IR ALPHA, IR BETA, IR-B	insulin receptor	P06213	Plasma Membrane	kinase
ITGA1	ALPHA1 INTEGRIN, CD49A, INTEGRIN ALPHA 1, VLA1	integrin, alpha 1	P56199	Plasma Membrane	other
ITGA2	BR, CD49B, GP IA, INTEGRIN ALPHA 2, VLA-2, VLAA2	integrin, alpha 2 (CD49B, alpha 2 subunit of VLA-2 receptor)	P17301	Plasma Membrane	other
ITGA3	CD49C, Galactoprotein B3, GAP-B3, INTEGRIN ALPHA 3, MSK18, VCA-2, VL3A, VLA-3 alpha chain, VLA3a	integrin, alpha 3 (antigen CD49C, alpha 3 subunit of VLA-3 receptor)	P26006	Plasma Membrane	other
ITGA4	Alpha4 Integrin, CD49D, IA4, INTEGRIN-ALPHA 4, MGC90518	integrin, alpha 4 (antigen CD49D, alpha 4 subunit of VLA-4 receptor)	P13612	Plasma Membrane	other
ITGA5	CD49E, FNRA, INTEGRIN ALPHA 5, VLA5, VLA5A	integrin, alpha 5 (fibronectin receptor, alpha polypeptide)	P08648	Plasma Membrane	other
ITGA6	5033401O05Rik, CD49F, INTEGRIN-ALPHA 6	integrin, alpha 6	P23229	Plasma Membrane	other
ITGA9	(alpha)9, 2610002H11Rik, ALPHA-RLC, D130073C02, D9Ertd428e, INTEGRIN ALPHA 9, ITGA4L, RLC	integrin, alpha 9	Q13797	Plasma Membrane	other
ITGAE	A530055J10, ALPHA-E1, CD103, CD103 antigen, HUMINAE, INTEGRIN ALPHA E, Integrin alpha Iel, Integrin alpha M290	integrin, alpha E (antigen CD103, human mucosal lymphocyte antigen 1; alpha polypeptide)	P38570	Plasma Membrane	other
ITGAL	CD11A, INTEGRIN ALPHA-L, LFA-1, LFA-1 ALPHA L, LFA1A, Ly-15, Ly-21	integrin, alpha L (antigen CD11A (p180), lymphocyte function-associated antigen 1; alpha polypeptide)	P20701	Plasma Membrane	other
ITGAM	C3 receptor, CD11B, CD11b/CD18, CR3, CR3A, F730045J24Rik, INTEGRIN ALPHA M, ITGAN, Ly-40, MAC-1, MAC1A, MO1A	integrin, alpha M (complement component receptor 3, alpha; also known as CD11b (p170), macrophage antigen alpha polypeptide)	P11215	Plasma Membrane	other
ITGAV	1110004F14Rik, 2610028E01Rik, CD51, INTEGRIN ALPHA V, MSK8, VNRA	integrin, alpha V (vitronectin receptor, alpha polypeptide, antigen CD51)	P06756	Plasma Membrane	other
ITGAX	CD11C, INTEGRIN ALPHA X, N418	integrin, alpha X (antigen CD11C (p150), alpha polypeptide)	P20702	Plasma Membrane	other
ITGB1	4633401G24Rik, BETA1 INTEGRIN, BETA1 INTEGRIN RECEPTOR, CD29, CD29 antigen, FNRB, GPIIA, INTEGRIN BETA 1 RECEPTOR, Integrin beta 1a, INTEGRIN BETA 1C, INTEGRIN BETA 1D, INTEGRIN BETA1, MDF2, MSK12, VLAB	integrin, beta 1 (fibronectin receptor, beta polypeptide, antigen CD29 includes MDF2, MSK12)	P05556	Plasma Membrane	transmembrane receptor
ITGB2	2E6, CD18, Cr3 beta, INTEGRIN-BETA 2, LAD, LCAMB, LFA-1, LFA-1 BETA 2, LFA1 BETA CHAIN, MF17, MFI7	integrin, beta 2 (antigen CD18 (p95), lymphocyte function-associated antigen 1; macrophage antigen 1 (mac-1) beta subunit)	P05107	Plasma Membrane	other
ITGB3	CD61, GP3A, GPIIIA, INGRB3, INTEGRIN-BETA 3	integrin, beta 3 (platelet glycoprotein IIIa, antigen CD61)	P05106	Plasma Membrane	transmembrane receptor
ITGB4	AA407042, C230078O20, CD104, INTEGRIN BETA 4A, INTEGRIN BETA 4D, INTEGRIN-BETA 4	integrin, beta 4	P16144	Plasma Membrane	transmembrane receptor
ITGB6	2210409C20Rik, 4831415H04Rik, INTEGRIN BETA 6, MGC94023	integrin, beta 6	P18564	Plasma Membrane	other
ITGB7	INTEGRIN BETA7, Ly69	integrin, beta 7	P26010	Plasma Membrane	transmembrane receptor
ITGB8	4832412O06RIK, Integrin beta8	integrin, beta 8	P26012	Plasma Membrane	other
JAG1	AGS, AHD, AWS, Headturner, HJ1, Htu, JAGGED1, JAGL1, Ser-1, SERRATE-1, slalom	jagged 1 (Alagille syndrome)	P78504	Extracellular Space	growth factor
KCNH2	Eag2, ERG1, Erg2, HERG, HERG CHANNEL, HERG1, Kv11.1, LQT, LQT2, M-erg, Merg1, merg1a, merg1b	potassium voltage-gated channel, subfamily H (eag-related), member 2	Q12809	Plasma Membrane	ion channel
KDR	6130401C07, Flk, FLK1, Krd-1, Ly73, MGC93590, VEGFR, VEGFR-2	kinase insert domain receptor (a type III receptor tyrosine kinase)	P35968	Plasma Membrane	kinase
KIT	Bs, C-KIT, c-Kit Gnnk+, CD117, Fdc, PBT, SCFR, Ssm, Tr-kit	v-kit Hardy-Zuckerman 4 feline sarcoma viral oncogene homolog	P10721	Plasma Membrane	kinase
KITLG	C-KIT LIGAND, Clo, CON, contrasted, DKFZp686F2250, Gb, KIT LIGAND, KITL, Kl, KL-1, Kl2, Mast cell factor, MGF, SCF, SCF RECEPTOR LIGAND, Scf164, SF, SL, SLF, STEEL, STEEL FACTOR, Stem cell factor	KIT ligand	P21583	Extracellular Space	growth factor
KLK3	APS, hK3, KLK2A1, PKAL, PLASMA PREKALLIKREIN, prostate specific antigen, PSA	kallikrein 3, (prostate specific antigen)	P07288	Extracellular Space	peptidase
KLKB1	APS, Kal-3, Kalp1, KALP15, Kininogenin, KLK3, MGC108748, PKAL, PLASMA KALLIKREIN, PLASMA PK, PREKALLIKREIN, PSA, RATKALP15	kallikrein B, plasma (Fletcher factor) 1	P03952	Extracellular Space	peptidase
KSR	AW492498, B-KSR1, D11Bhm183e, D11Bhm184e, hb, KSR1, RSU2	kinase suppressor of ras	Q8IVT5	Cytoplasm	kinase
LAMA3	E170, Lama3B, LAMININ 5 ALPHA 3, LAMININ 5 ALPHA3-200, LAMININ ALPHA 3, LAMNA, LOCS, [a]3B	laminin, alpha 3	Q16787	Extracellular Space	other
LAMA5	KIAA1907, LAMININ ALPHA 5, mKIAA0533, [a]5	laminin, alpha 5	O15230	Extracellular Space	other
LAMB3	BETA3-140, LAMININ BETA3, LAMININ5 BETA3, LAMNB1, LOC305078, LOC360901	laminin, beta 3	Q13751	Extracellular Space	other
LASS1	LAG1, MGC90349, UOG1	LAG1 longevity assurance homolog 1 (S. cerevisiae)	P27544	Extracellular Space	other
LEP	LEPTIN, OB, obese, Obgrp, OBS	leptin (obesity homolog, mouse)	P41159	Extracellular Space	growth factor
LGALS3	CBP35, GAL3, GALBP, GALECTIN-3, GBP, IgE binding protein, L-34, LGALS2, MAC-2, MGC105387	lectin, galactoside-binding, soluble, 3 (galectin 3)	P17931	Extracellular Space	other
LGALS3BP	90K, CyCAP, M2bp, MAC-2-BP, MGC93166, Ppicap	lectin, galactoside-binding, soluble, 3 binding protein	Q08380	Extracellular Space	other
LIF	CDF, cholinergic differentiation factor, D-FACTOR, HILDA, LEUKEMIA INHIBITORY FACTOR	leukemia inhibitory factor (cholinergic differentiation factor)	P15018	Extracellular Space	cytokine
LOX	H-rev142, LYSYL OXIDASE, MGC105112, Rrg, Rrg1, TSC-160	lysyl oxidase	P28300	Extracellular Space	enzyme
LPA	AK38, APOA, LP	lipoprotein, Lp(a)	P08519	Extracellular Space	other
LPL	Lipase, LIPD, LIPOPROTEIN LIPASE, MGC93586	lipoprotein lipase	P06858	Extracellular Space	enzyme
LRPAP1	A2MRAP, A2RAP, Alpha2 Macroglobulin Receptor-Associated Protein, HBP44, Heparin binding protein44, MRAP, RAP	low density lipoprotein receptor-related protein associated protein 1	P30533	Plasma Membrane	transmembrane receptor
LTA	cytokine, LT, LT-ALPHA, LT-[a], Ltx, LYMPHOTOXIN A, LYMPHOTOXIN ALPHA, TNF BETA, TNFB, TNFSF1, Tnfsf1b	lymphotoxin alpha (TNF superfamily, member 1)	P01374	Extracellular Space	cytokine
LTB	cytokine, LTBETA, Lymphotoxin B, LYMPHOTOXIN BETA, MGC108924, p33, TNFC, TNFSF3	lymphotoxin beta (TNF superfamily, member 3)	Q06643	Extracellular Space	cytokine
LTBR	CD18, D12S370, LT-BETA-R, Ltar, Lymphotoxin Receptor, TNF-R-III, Tnfbr, TNFCR, TNFR-RP, TNFR2-RP, TNFRSF3	lymphotoxin beta receptor (TNFR superfamily, member 3)	P36941	Plasma Membrane	transmembrane receptor
LTF	GIG12, HLF2, LACTOFERRIN, Lactotransferrin, Lf, MMS10-R, Ms10r, N lobe	lactotransferrin	P02788	Extracellular Space	peptidase
MAP2K2	ERK ACTIVATOR KINASE 2, MAPKK2, MEK2, Mitogen activated protein kinase kinase 2, MK2, MKK2, p45 MAPK KINASE, PRKMK2	mitogen-activated protein kinase kinase 2	P36507	Cytoplasm	kinase
MAS1	MAS	MAS1 oncogene	P04201	Plasma Membrane	G-protein coupled receptor
MCAM	1-gicerin, CD146, CD149, MELANOMA CELL ADHESION MOLECULE, MUC18, s-endo, s-gicerin	melanoma cell adhesion molecule	P43121	Plasma Membrane	other
MERTK	C-MER, Eyk, MER, Nyk, rdy, STK kinase	c-mer proto-oncogene tyrosine kinase	Q12866	Plasma Membrane	kinase
MET	C-MET, HGF, HGFR, LOC360378, Par4, RCCP2	met proto-oncogene (hepatocyte growth factor receptor)	P08581	Plasma Membrane	kinase
MGAT5	4930471A21Rik, 5330407H02Rik, GLCNAC-TV, GNT-V, NA17-A	mannosyl (alpha-1,6-)-glycoprotein beta-1,6-N-acetyl-glucosaminyltransferase	Q09328	Cytoplasm	enzyme
MME	6030454K05Rik, C85356, CALLA, CD10, ENDOPEPTIDASE 24.11, Enkephalinase, MGC93576, NEP, NEPRILYSIN	membrane metallo-endopeptidase (neutral endopeptidase, enkephalinase, CALLA, CD10)	P08473	Plasma Membrane	peptidase
MMP1	CLG, CLGN, COLLAGENASE, COLLAGENASE1, INTERSTITIAL COLLAGENASE, Mcol-A, Mmp1a	matrix metalloproteinase 1 (interstitial collagenase)	P03956	Extracellular Space	peptidase
MMP2	CLG4, CLG4A, GELA, GELATINASE, GELATINASE A, Neutrophil Gelatinase, TBE-1	matrix metalloproteinase 2 (gelatinase A, 72kDa gelatinase, 72kDa type IV collagenase)	P08253	Extracellular Space	peptidase
MMP3	MT3-MMP, SL-1, SLN-1, STMY, STMY1, STR1, STROMELYSIN, STROMELYSIN1, TRANSIN, Transin-1 Metalloprotease	matrix metalloproteinase 3 (stromelysin 1, progelatinase)	P08254	Extracellular Space	peptidase
MMP7	MAT, MATRILYSIN, MATRILYSIN 2, MMP26, MPMM, MPSL1, PUMP-1	matrix metalloproteinase 7 (matrilysin, uterine)	P09237	Extracellular Space	peptidase
MMP9	B/MMP9, CLG4B, COLLAGENASE TYPE IV, GELATINASE B, GELB, Gl 92-kda, Ngb, pro-MMP-9, protease, zymogen	matrix metalloproteinase 9 (gelatinase B, 92kDa gelatinase, 92kDa type IV collagenase)	P14780	Extracellular Space	peptidase
MMP11	SL-3, ST3, STMY3, Stromelysin 3	matrix metalloproteinase 11 (stromelysin 3)	P24347	Extracellular Space	peptidase
MMP13	Clg, CLG3, COLL3, Collagenase 1, COLLAGENASE3, Matrix Metalloproteinase 13, MMP1	matrix metalloproteinase 13 (collagenase 3)	P45452	Extracellular Space	peptidase
MMP14	MMP-X1, MT-MMP, MT-MMP-1, MT1-MMP	matrix metalloproteinase 14 (membrane-inserted)	P50281	Extracellular Space	peptidase
MMP15	MT2-MMP, MTMMP2, SMCP-2	matrix metalloproteinase 15 (membrane-inserted)	P51511	Extracellular Space	peptidase
MS4A1	B1, Bp35, CD20, Fcer1b, LEU-16, Ly-44, MGC3969, MS4A2, S7	membrane-spanning 4-domains, subfamily A, member 1	P11836	Plasma Membrane	other
MSMB	beta-MSP, IGBF, MSP, MSPB, PIP, PN44, PRPS, PSP, PSP-94, PSP57	microseminoprotein, beta-	P08118	Extracellular Space	other
MSN	MOESIN	moesin	P26038	Plasma Membrane	other
MST1R	CDw136, Fv-2, PTK8, RON, STK	macrophage stimulating 1 receptor (c-met-related tyrosine kinase)	Q04912	Plasma Membrane	kinase
MUC1	CD227, EMA, Episialin, EPITHELIAL MEMBRANE ANTIGEN, H23AG, mucin, PANCREATIC MUCIN, PEM, PUM	mucin 1, transmembrane	P15941	Plasma Membrane	other
MUC2	2010015E03Rik, HH-Muc, MCM, MLP	mucin 2, intestinal/tracheal	Q02817	Extracellular Space	other
MUC4	ASGP-1, HSA276359, mucin 4, pSmc	mucin 4, tracheobronchial	Q99102	Extracellular Space	growth factor
NCAM1	CD56, E-NCAM, MSK39, NCAM, NCAM-120, NCAM-140, NCAM-180, NCAM-C, NCAM16	neural cell adhesion molecule 1	P13591	Plasma Membrane	other
NEU3	GANGLIOSIDE SIALIDASE, Membrane sialidase, Pmgs, SIAL3	sialidase 3 (membrane sialidase)	Q9UQ49	Plasma Membrane	enzyme
NF2	ACN, BANF, MERLIN, Neurofibromatosis-2, SCH, SCHWANNOMIN	neurofibromin 2 (bilateral acoustic neuroma)	P35240	Plasma Membrane	other
NGFR	fNGFR, LNGFR, Ngf Receptor Subtype1, Np75, P75, p75 NEUROTROPHIN RECEPTOR, p75(NTR), p75lnfgr, p75LNGFR, P75NGFR, P75NTR, RNNGFRR, TNFRSF16	nerve growth factor receptor (TNFR superfamily, member 16)	P08138	Plasma Membrane	transmembrane receptor
NOTCH2	AI853703, hN2, N2	Notch homolog 2 (Drosophila)	Q04721	Plasma Membrane	transcription regulator
NRCAM	Bravo, C030017F07Rik, C130076O07Rik, KIAA0343, mKIAA0343	neuronal cell adhesion molecule	Q92823	Plasma Membrane	other
NRG1	6030402G23Rik, ARIA, Crd-Nrg1, D230005F13Rik, Doc4, GGF, GGF2, GGFII, GP30, HEREGULIN, Heregulin beta-1, HGL, HRG, HRG BETA, HRG1, HRGA, HRGalpha, Ig-Nrg1, NAF, NDF, Ndf beta, NEUREGULIN, Nrg alpha, Nrg beta, Nrg1 beta, NRG1B1, SMDF, Ten-m4, Type III Nrg1	neuregulin 1	Q02297	Extracellular Space	growth factor
NRP1	BDCA4, DKFZp686A03134, DKFZp781F1414, NEUROPILIN 1, NP-1, NPN-1, NRP, VEGF165R	neuropilin 1	O14786	Plasma Membrane	transmembrane receptor
NTRK1	C80751, DELTA TRKA, Gp140 Trk, MTC, p140 TRK, p140-TrkA, PROTO-TRKA, Tkr, TRK, TRK1, TRKA, TRKA NGFR, TRKA1, TRKA2	neurotrophic tyrosine kinase, receptor, type 1	P04629	Plasma Membrane	kinase
NTRK2	GP145-TrkB, RATTRKB1, Tkrb, TRKB, TRKB1	neurotrophic tyrosine kinase, receptor, type 2	Q16620	Plasma Membrane	kinase
NTSR1	Neurotensin Receptor, NT-1R, NTR, NTR-1, Ntrh, Ntsr	neurotensin receptor 1 (high affinity)	P30989	Plasma Membrane	G-protein coupled receptor
OCLN	OCCLUDIN, Ocl	occludin	Q16625	Plasma Membrane	other
P4HB	DSI, ERBA2L, ERp59, GIT, GLUTATHIONE INSULIN TRANSHYDROGENASE, PDI, Pdi1, Pdi2, PDIA1, PDIR, PO4DB, PO4HB, PROHB, PROTEIN DISULFIDE ISOMERASE, Thbp	procollagen-proline, 2-oxoglutarate 4-dioxygenase (proline 4-hydroxylase), beta polypeptide (protein disulfide isomerase-associated 1)	P07237	Cytoplasm	enzyme
PCSK2	6330411F23Rik, NEC2, PC2, Phpp-2, SPC2	proprotein convertase subtilisin/kexin type 2	P16519	Extracellular Space	peptidase
PDGFB	C-SIS, Pdgf beta, PDGF2, Pdgfrb, SIS, SSV	platelet-derived growth factor beta polypeptide (simian sarcoma viral (v-sis) oncogene homolog)	P01127	Extracellular Space	growth factor
PDGFRB	CD140B, JTK12, PDGF BETA-RECEPTOR, PDGF RECEPTOR BETA, PDGF-R-BETA, PDGFR, PDGFR1	platelet-derived growth factor receptor, beta polypeptide	P09619	Plasma Membrane	kinase
PECAM1	CD31, Er-Mp12, MGC102160, PECAM	platelet/endothelial cell adhesion molecule (CD31 antigen)	P16284	Plasma Membrane	other
PF4	CXCL4, LOC360918, Pf4a, RATPF4A, SCYB4	platelet factor 4 (chemokine (C-X-C motif) ligand 4)	P02776	Extracellular Space	cytokine
PHB	BAP32, PROHIBITIN	prohibitin	P35232	Nucleus	transcription regulator
PLA2G2A	14-3-3, EF, GIIC sPLA2, MOM1, PLA2, PLA2 TYPE IIA, PLA2B, PLA2L, PLA2S, PLAS1, RASF-A, sPLA2, SPLA2-IIA	phospholipase A2, group IIA (platelets, synovial fluid)	P14555	Extracellular Space	enzyme
PLA2G4A	CPLA2, CPLA2-ALPHA, p85CPLA2, Pla2c, PLA2G4	phospholipase A2, group IVA (cytosolic, calcium-dependent)	P47712	Cytoplasm	enzyme
PLAT	D8Ertd2e, MGC18508, PATISS, SCTPA, T-PA	plasminogen activator, tissue	P00750	Extracellular Space	peptidase
PLAU	ATF, SCUPA, U-PA, UPA-H, UPAM, URK, UROKINASE	plasminogen activator, urokinase	P00749	Extracellular Space	peptidase
PLAUR	CD87, Par, Plaur3, U-PAR, uPAR-2, uPAR-3, URKR, UROKINASE TYPE PLASMINOGEN RECEPTOR, Urokinase-type plasminogen activator receptor	plasminogen activator, urokinase receptor	Q03405	Plasma Membrane	transmembrane receptor
PLD1	C85393, Pc-Plc, Phospholipase D1, PLD1A, PLD1B, Plda, Pldb	phospholipase D1, phophatidylcholine-specific	Q13393	Cytoplasm	enzyme
PLD2	Pldc	phospholipase D2	O14939	Cytoplasm	enzyme
PLG	Angiostatin, DKFZp779M0222, GLU PLASMINOGEN, GLU-PG, Pg, Plasmin, PLASMIN HUMAN PROTEIN, PLASMINOGEN	plasminogen	P00747	Extracellular Space	peptidase
POR	CPR, Cyp, CYPOR, CYTOCHROME P-450 REDUCTASE, NADH OXYDOREDUCTASE, NADPH CYT P450 REDUCTASE, Nadph Cytochrome C Reductase, NADPH DEPENDENT CYTOCHROME P450 REDUCTASE, NADPH Reductase, NPR, P450 (cytochrome) oxidoreductase, P450 Oxidoreductase, Red	P450 (cytochrome) oxidoreductase	P16435	Cytoplasm	enzyme
PRF1	Cyta, HPLH2, MGC108712, MGC65093, P1, PERFORIN, Peripherin, PFP, RATCYTA, Rds	perforin 1 (pore forming protein)	P14222	Cytoplasm	other
PRKCB1	A130082F03Rik, MGC41878, PKC BETA, Pkc beta 2, PKC BETA1, PKC Type II, PKC Type III, PKCB, PkcbetaII, PRKCB, PRKCB2	protein kinase C, beta 1	P05771	Cytoplasm	kinase
PRKCD	D14Ertd420e, MAY1, MGC49908, novel Pkc delta, nPKC-delta, PKC DELTA, PKCD, PKC[D]	protein kinase C, delta	Q05655	Cytoplasm	kinase
PRKCZ	14-3-3-zetaisoform, Apkc zeta, PKC ZETA, PKC2, PKCZ, r14-3-3, zetaPKC	protein kinase C, zeta	Q05513	Cytoplasm	kinase
PRKD1	nPKC-mu, PKC-MU, PKCM, PKD, PRKCM	protein kinase D1	Q15139	Cytoplasm	kinase
PRL	Dlt, PRLB, PRLSD1, Prol, PROLACTIN, RATPRLSD1, RNPROL	prolactin	P01236	Extracellular Space	cytokine
PRLR	hPRLrI, Pr-1, Pr-3, PRL RECEPTOR, Prlr intermediate, Prlr short, Prlr-rs1, PROLACTIN RECEPTOR, RATPRLR	prolactin receptor	P16471	Plasma Membrane	transmembrane receptor
PSCA	2210408B04Rik, PRO232	prostate stem cell antigen	O43653	Plasma Membrane	other
PSEN2	AD3L, AD3LP, AD4, Ad4h, AI266870, ALG-3, E5-1, PRESENILIN 2, PS-2, PS2V, PSNL2, STM2	presenilin 2 (Alzheimer disease 4)	P49810	Cytoplasm	other
PTAFR	PAFR	platelet-activating factor receptor	P25105	Plasma Membrane	G-protein coupled receptor
PTCH	A230106A15Rik, BCNS, HPE7, mes, NBCCS, patched, Patched1, PTC, PTC1, PTCH1	patched homolog (Drosophila)	Q13635	Plasma Membrane	transmembrane receptor
PTGER2	E PROSTANOID RECEPTOR 2, EP2, EP2 RECEPTOR, PGE2 RECEPTOR, PGE2R, PROSTAGLANDIN E2 RECEPTOR, Ptger-ep2	prostaglandin E receptor 2 (subtype EP2), 53kDa	P43116	Plasma Membrane	G-protein coupled receptor
PTGIS	CYP8, CYP8A1, Pgi2, PGIS, Prostacyclin Synthase, PTGI	prostaglandin I2 (prostacyclin) synthase	Q16647	Cytoplasm	enzyme
PTGS1	COX1, COX3, Cytochrome C Oxidase Subunit 3, PCOX1, PGG/HS, PGH SYNTHASE, PGHS-1, Pgs constitutive form, PHS1, PTGHS	prostaglandin-endoperoxide synthase 1 (prostaglandin G/H synthase and cyclooxygenase)	P23219	Cytoplasm	enzyme
PTGS2	COX-2, griPGHS, hCox-2, PGG/HS, PGH synthase 2, PGHS-2, Pgs2, Pgsi, PHS-2, TIS10	prostaglandin-endoperoxide synthase 2 (prostaglandin G/H synthase and cyclooxygenase)	P35354	Cytoplasm	enzyme
PTHLH	HHM, MGC14611, parathyroid hormone-like hormone A, PARATHYROID HORMONE-RELATED PROTEIN PRECURSOR, PLP, PTH-like, PTHR, PTHRP, Rho (PTH)-(1-34)	parathyroid hormone-like hormone	P12272	Extracellular Space	other
PTPRA	HEPTP, HLPR, HPTPA, HPTPalpha, Leukocyte common antigen-related peptide (protein tyrosine phosphate), LOC360370, LRP, MGC93561, PTP-ALPHA, PTPA, PTPRL2, PTP[a], R-PTP-ALPHA, RPTPA, RPTRalpha, RPTR[a]	protein tyrosine phosphatase, receptor type, A	P18433	Plasma Membrane	phosphatase
PTPRC	B220, CD45, CD45R, GP180, LCA, Ly-5, Lyt-4, RT7, T200	protein tyrosine phosphatase, receptor type, C	P08575	Plasma Membrane	phosphatase
PTPRF	LAR, Lar ptp2b, LARFN5C, LARS	protein tyrosine phosphatase, receptor type, F	P10586	Plasma Membrane	phosphatase
PTPRG	AW046354, AW549872, HPTPG, PTP-GAMMA, PTPG, R-PTP-GAMMA, RPTPG	protein tyrosine phosphatase, receptor type, G	P23470	Plasma Membrane	phosphatase
PTPRJ	BET, Byp, CD148, DEP-1, HPTPeta, PTP ETA C, PTP-ETA, PTP-ETA M, Ptpb2, PTPbeta2, R-PTP-ETA, SCC1	protein tyrosine phosphatase, receptor type, J	Q12913	Plasma Membrane	phosphatase
PTPRM	HR-PTPU, KIAA4044, MGC90724, mKIAA4044, PTP-MU, PTPRL1, R-PTP-MU, RPTPM, RPTPU	protein tyrosine phosphatase, receptor type, M	P28827	Plasma Membrane	phosphatase
PYY	GHYY, MGC19143, RATGHYY, YY	peptide YY	P10082	Extracellular Space	other
RAF1	6430402F14Rik, C-RAF, C-RAF1, D830050J10Rik, MURINE LEUKEMIA VIRAL ONCOGENE HOMOLOG1, p74raf1, RAF, RAF KINASE, V-RAF	v-raf-1 murine leukemia viral oncogene homolog 1	P04049	Cytoplasm	kinase
RAP1A	AI848598, C21KG, G-22K, KREV-1, MGC102329, MGC94873, RAP-1A, RAP1, Ras related protein 1a, SMGP21	RAP1A, member of RAS oncogene family	P62834	Cytoplasm	enzyme
RDX	MGC95168, RADIXIN	radixin	P35241	Cytoplasm	other
RET	C-RET, CDHF12, HSCR1, MEN2A, MEN2B, MTC1, PTC, Ret Kinase, RET PROTO-ONCOGENE, Ret short, RET-ELE1, RET51, RET9	ret proto-oncogene (multiple endocrine neoplasia and medullary thyroid carcinoma 1, Hirschsprung disease)	P07949	Plasma Membrane	kinase
RHOA	Aplysia ras-related homolog 12, ARH12, ARHA, Arha1, ARHA2, MGC72339, RHO12, RHOH12	ras homolog gene family, member A	P61586	Cytoplasm	enzyme
RHOB	AA017882, Aplysia ras-related homolog B, ARH6, ARHB, Ras homolog gene family, member ab, RHOH6, SEQUENCE 12 FROM PATENT WO9954460	ras homolog gene family, member B	P62745	Cytoplasm	enzyme
SCARB1	CD36, CD36L1, CLA-1, D5Ertd460e, HDL Receptor, mSR-BI, Scavenger receptor class b1, SR-B1, SR-BI	scavenger receptor class B, member 1	Q8WTV0	Plasma Membrane	transporter
SDC1	BB4, CD138, HSPG, SDC, SYN1, Synd, SYND1, SYNDECA, Syndecan, SYNDECAN-1	syndecan 1	P18827	Plasma Membrane	other
SDC2	HSPG, HSPG1, SYND2, SYNDECAN-2	syndecan 2 (heparan sulfate proteoglycan 1, cell surface-associated, fibroglycan)	P34741	Plasma Membrane	other
SDCBP	MDA-9, ST1, SYCL, SYNTENIN, Syntenin-1, TACIP18	syndecan binding protein (syntenin)	O00560	Plasma Membrane	enzyme
SELE	CD62E, E-SELECTIN, ELAM, ELAM1, ESEL, LECAM2, SELECTIN E	selectin E (endothelial adhesion molecule 1)	P16581	Plasma Membrane	other
SELL	A.11, CD62L, hLHRc, L-SELECTIN, LAM-1, LECAM-1, Leu-8, LNHR, LSEL, Ly-22, Ly-m22, LYAM1, lymphocyte adhesion molecule 1, Mel14, PLNHR, TQ1	selectin L (lymphocyte adhesion molecule 1)	P14151	Plasma Membrane	other
SELP	CD62, CD62P, CD62P antigen, FLJ45155, GMP140, GMRP, GRMP, P-SELECTIN, PADGEM, PSEL, PSELECT	selectin P (granule membrane protein 140kDa, antigen CD62)	P16109	Plasma Membrane	other
SELPLG	CD162, CLA, P-selectin ligand, PSGL-1, Selpl	selectin P ligand	Q14242	Plasma Membrane	other
SERPINA1	A1-PI, A1A, A1AT, AAT, ALPHA 1 PROTEINASE INHIBITOR, Alpha-1-antitrypsin, D12Ucla2, Dom2, MGC23330, MGC9222, PI, PI1, PI2, Pre, Pre-1, PRO2275, Serine protease inhibitor 1-2, Serpina1b, Spi-1, Spi1-2, [A]1-PI	serine (or cysteine) proteinase inhibitor, clade A (alpha-1 antiproteinase, antitrypsin), member 1	P01009	Extracellular Space	other
SERPINB2	HsT1201, Monocyte Arg-serpin, ovalbumin, PAI, PAI-2, Pai2a, Pap, PLANH2	serine (or cysteine) proteinase inhibitor, clade B (ovalbumin), member 2	P05120	Extracellular Space	other
SERPINC1	ANTITHROMBIN, ANTITHROMBIN III, ANTITHROMBIN3, At-3, ATIII, MGC22579	serine (or cysteine) proteinase inhibitor, clade C (antithrombin), member 1	P01008	Extracellular Space	other
SERPINE1	BETA MIGRATING PLAS ACTIVATOR, BETA-MIGRATING PLASMINOGEN ACTIVATOR INHIBITOR I, PAI, PAI-1, PAI1A, Pai1aa, Planh, PLANH1, PLASMINOGEN ACTIVATOR INHIBITOR1, RATPAI1A	serine (or cysteine) proteinase inhibitor, clade E (nexin, plasminogen activator inhibitor type 1), member 1	P05121	Extracellular Space	other
SERPINF1	Dmrs91, EPC-1, PEDF, Pedfl, pigment epithelium-derived factor, Sdf3	serine (or cysteine) proteinase inhibitor, clade F (alpha-2 antiplasmin, pigment epithelium derived factor), member 1	P36955	Extracellular Space	other
SILV	D10H12S53E, D12S53E, D12S53Eh, GP100, gp87, ME20, PMEL17, SI, SIL	silver homolog (mouse)	P40967	Plasma Membrane	enzyme
SLC16A4	LOC295356, MCT4, MGC37305, SDC16A4	solute carrier family 16 (monocarboxylic acid transporters), member 4	O15374	Plasma Membrane	transporter
SLC19A1	CHMD, FOLT, IFC1, MGC93506, MTX1, REFC, RFC, RFC-1, RFT-1	solute carrier family 19 (folate transporter), member 1	P41440	Plasma Membrane	transporter
SLC26A3	9030623B18Rik, 9130013M11Rik, CLD, DRA, DRA protein	solute carrier family 26, member 3	P40879	Plasma Membrane	transporter
SLC3A2	4F2, 4F2 heavy chain, 4F2HC, 4T2HC, CD98, CD98 HEAVY CHAIN, CD98HC, Ly-10, Ly-m10, MDU1, Mgp-2hc, NACAE	solute carrier family 3 (activators of dibasic and neutral amino acid transport), member 2	P08195	Plasma Membrane	transporter
SLC4A1	AE1, BAND3, BND3, CD233, CFB3, DI, EMPB3, EPB3, KAE1, KB3, l11Jus51, MGC93554, RTA1A, WD, WD1	solute carrier family 4, anion exchanger, member 1 (erythrocyte membrane protein band 3, Diego blood group)	P02730	Plasma Membrane	transporter
SLC5A5	MGNIS, NA IODIDE SYMPORTER, NIS	solute carrier family 5 (sodium iodide symporter), member 5	Q92911	Plasma Membrane	transporter
SMPD2	Neutral sphingomyelinase, NSMASE, nSMase1, Sphingomyelin synthase	sphingomyelin phosphodiesterase 2, neutral membrane (neutral sphingomyelinase)	O60906	Cytoplasm	enzyme
SPARC	BM-40, ON, OSTEONECTIN	secreted protein, acidic, cysteine-rich (osteonectin)	P09486	Extracellular Space	other
SPINT2	AL024025, BIKUNIN, HAI-2, Kop, MGC72638, PB, PLACENTAL BIKUNIN	serine protease inhibitor, Kunitz type, 2	O43291	Extracellular Space	other
SPN	A630014B01Rik, CD43, Galgp, GPL115, LSN, Lsn1, Ly-48	sialophorin (gpL115, leukosialin, CD43)	P16150	Plasma Membrane	transmembrane receptor
SPP1	Apl-1, BNSP, Bone Sialoprotein, Bsp, BSPI, Eta, ETA-1, Minopontin, OP, OPN, Opnl, OSP, OSTEOPONTIN, Ric, Secreted phosphoprotein 1, UROPONTIN	secreted phosphoprotein 1 (osteopontin, bone sialoprotein I, early T-lymphocyte activation 1)	P10451	Extracellular Space	cytokine
SST	SMST, SOM, SOMATOSTATIN, Somatostatin 14, Somatostatin 28, SRIF, Srih, SS, SS-14, SS-28	somatostatin	P61278	Extracellular Space	other
SSTR2	Smstr-2, SST2	somatostatin receptor 2	P30874	Plasma Membrane	G-protein coupled receptor
ST14	Epithin, HAI, MATRIPTASE, MT-SP1, PRSS14, SNC19, TADG-15	suppression of tumorigenicity 14 (colon carcinoma, matriptase, epithin)	Q9Y5Y6	Plasma Membrane	peptidase
ST8SIA2	alpha-2,8-sialyltransferase 8B, HsT19690, Sialyltransferase X, SIAT8B, ST8SIA-II, STX	ST8 alpha-N-acetyl-neuraminide alpha-2,8-sialyltransferase 2	Q92186	Cytoplasm	enzyme
TACSTD1	CO17-1A, D5.7a, EGP, Egp314, EGP34, EGP40, EP-CAM, GA733-2, hEGP-2, KSA, Ly74, M4S1, MIC18, MK-1, Tacsd1, TROP1	tumor-associated calcium signal transducer 1	P16422	Plasma Membrane	other
TBXA2R	MGC107665, Thromboxane A2 Receptor, TP, TP ALPHA, TP BETA, TXA2 RECEPTOR, TXA2-R, TXA2/PGH2 RECEPTOR	thromboxane A2 receptor	P21731	Plasma Membrane	G-protein coupled receptor
TBXAS1	CYP5, CYP5A1, p450v, THAS, TS, TX SYNTHASE, Txa Synthase, TXAS, TXS	thromboxane A synthase 1 (platelet, cytochrome P450, family 5, subfamily A)	P24557	Plasma Membrane	enzyme
TDGF1	CR, CR1, CRGF, CRIPTO	teratocarcinoma-derived growth factor 1	P13385	Extracellular Space	growth factor
TEK	AA517024, CD202B, Hyk, TIE-2, VMCM, VMCM1	TEK tyrosine kinase, endothelial (venous malformations, multiple cutaneous and mucosal)	Q02763	Plasma Membrane	kinase
TF	Cd176, HP, Hpx, MGC93500, PRO1557, PRO2086, Serotransferrin precursor, TFN, TRANSFERRIN, Trf	transferrin	P02787	Extracellular Space	other
TFF3	HITF, hP1.B, ITF, MITF, P1.b, TFI, TREFOIL	trefoil factor 3 (intestinal)	Q07654	Extracellular Space	other
TFRC	2610028K12Rik, CD71, E430033M20Rik, Mtvr-1, p90, TFNR, TFR, TFR1, TRANSFERRIN RECEPTOR, TRFR	transferrin receptor (p90, CD71)	P02786	Plasma Membrane	transporter
TG	AITD3, Cog, T3, T4, Tgn, THYROGLOBULIN, THYROID HORMONE	thyroglobulin	P01266	Extracellular Space	other
TGFA	RATTGFAA, TFGA, TGF ALPHA, TGFAA, wa-1	transforming growth factor, alpha	P01135	Extracellular Space	growth factor
TGFBR1	ACVRLK4, ALK-5, AU017191, MGC93659, T BETA R1, TBETAR-I, TGF -BETA R1/R4, TGF BETA I RECEPTOR, TGF BETA TYPE I RECEPTOR, TGF-BETA-R1	transforming growth factor, beta receptor I (activin A receptor type II-like kinase, 53kDa)	P36897	Plasma Membrane	kinase
TGFBR2	1110020H15Rik, DNIIR, HNPCC6, MFS2, RIIC, RIIDN, T BETA R2, Tbeta, TBETAR-II, TBRLL, Tgf beta2 receptor, TGF-beta 2, TGF-BETA RECEPTOR TYPE 2, TGF-BETA TYPE II RECEPTOR, TRANSFORMING GROWTH FACTOR RECEPTOR TYPE 2	transforming growth factor, beta receptor II (70/80kDa)	P37173	Plasma Membrane	kinase
TGFBR3	1110036H20Rik, AU015626, BETAGLYCAN, TBRIII, Tgf beta Receptor 3, TGF-BETA TYPE III RECEPTOR, TGFR-3, Triii	transforming growth factor, beta receptor III (betaglycan, 300kDa)	Q03167	Plasma Membrane	kinase
TGM1	2310004J08Rik, Epidermal transglutaminase, ERYTHROCYTE TRANSGLUTAMINASE, ICR2, KTG, LI, LI1, Tg1, TGASE, TGase K, TGASE1, TGK, Transglutaminase K, TRANSGLUTAMINASE-1	transglutaminase 1 (K polypeptide epidermal type I, protein-glutamine-gamma-glutamyltransferase)	P22735	Plasma Membrane	enzyme
THBS1	tbsp1, THBS, THROMBOSPONDIN-1, TS-1, TSP, TSP-1	thrombospondin 1	P07996	Extracellular Space	other
THBS2	THROMBOSPONDIN 2, TSP2	thrombospondin 2	P35442	Extracellular Space	other
THPO	MGDF, MKCSF, ML, MPLLG, THROMBOPOIETIN, TPO, TPO-1, TPO-2, TPO-3, TPO-4	thrombopoietin (myeloproliferative leukemia virus oncogene ligand, megakaryocyte growth and development factor)	P40225	Extracellular Space	cytokine
THY1	CD7, CD90, Thy-1.2, Thy1.1	Thy-1 cell surface antigen	P04216	Plasma Membrane	other
TIMP1	CLGI, EPA, EPO, HCI, Metalloproteinase1 Inhibitor, MGC7143, TIMP	tissue inhibitor of metalloproteinase 1 (erythroid potentiating activity, collagenase inhibitor)	P01033	Extracellular Space	other
TIMP2	CSC-21K, D11Bwg1104e, MGC105282	tissue inhibitor of metalloproteinase 2	P16035	Extracellular Space	other
TIMP3	HSMRK222, K222TA2, SFD	tissue inhibitor of metalloproteinase 3 (Sorsby fundus dystrophy, pseudoinflammatory)	P35625	Extracellular Space	other
TJP1	DKFZp686M05161, ZO-1, zona occludens 1, ZONULA OCCLUDENS 1	tight junction protein 1 (zona occludens 1)	Q07157	Plasma Membrane	other
TLR1	DKFZp547I0610, DKFZp564I0682, KIAA0012, MGC104956, rsc786, TIL, TOLL LIKE RECEPTOR 1	toll-like receptor 1	Q15399	Plasma Membrane	transmembrane receptor
TLR2	Ly105, TIL4	toll-like receptor 2	O60603	Plasma Membrane	transmembrane receptor
TNC	CTN-C, HXB, TEN, TENASCIN C, TN	tenascin C (hexabrachion)	P24821	Extracellular Space	other
TNF	AT-TNF, cytokine, DIF, Differentiation-induced Factor, RATTNF, TNF-ALPHA, TNFA, Tnfsf1a, TNFSF2	tumor necrosis factor (TNF superfamily, member 2)	P01375	Extracellular Space	cytokine
TNFRSF4	ACT35, CD134, Ly-70, OX40, Txgp1, TXGP1L	tumor necrosis factor receptor superfamily, member 4	P43489	Plasma Membrane	transmembrane receptor
TNFRSF8	CD30, D1S166E, Ki, KI-1	tumor necrosis factor receptor superfamily, member 8	P28908	Plasma Membrane	transmembrane receptor
TNFRSF9	4-1BB, CD137, CDW137, ILA, Ly63, MGC2172	tumor necrosis factor receptor superfamily, member 9	Q07011	Plasma Membrane	other
TNFRSF25	APO-3, DDR3, DR3, LARD, TNFRSF12, TR3, TRAMP, Wsl, WSL-1, WSL-LR	tumor necrosis factor receptor superfamily, member 25	Q93038	Plasma Membrane	transmembrane receptor
TNFRSF10A	APO2, Death receptor 4, DR4, MGC9365, TRAIL receptor-1, TRAIL-R1	tumor necrosis factor receptor superfamily, member 10a	O00220	Plasma Membrane	transmembrane receptor
TNFRSF10B	Death receptor 5, DR5, KILLER, KILLER/DR5, Ly98, MK, TRAIL receptor-2, TRAIL-R2, TRICK2, TRICK2A, TRICK2B, TRICKB, ZTNFR9	tumor necrosis factor receptor superfamily, member 10b	O14763	Plasma Membrane	transmembrane receptor
TNFRSF10C	DCR1, LIT, TRAILR3, TRID	tumor necrosis factor receptor superfamily, member 10c, decoy without an intracellular domain	O14798	Plasma Membrane	transmembrane receptor
TNFRSF10D	DCR2, TRAILR4, TRUNDD	tumor necrosis factor receptor superfamily, member 10d, decoy with truncated death domain	Q9UBN6	Plasma Membrane	transmembrane receptor
TNFRSF11B	MGC29565, MGC93568, OCIF, OPG, OSTEOPROTEGERIN, TNFR11, TR1	tumor necrosis factor receptor superfamily, member 11b (osteoprotegerin)	O00300	Plasma Membrane	transmembrane receptor
TNFRSF13B	1200009E08Rik, TACI, TRANSMEMBRANE ACTIVATOR AND CAML INTERACTOR	tumor necrosis factor receptor superfamily, member 13B	O14836	Plasma Membrane	transmembrane receptor
TNFRSF1A	CD120A, FPF, MGC105478, MGC19588, P55, p55-R, p60, p60 TNF RECEPTOR, TBP1, Tnf alpha receptor p60, Tnf Alpha Receptor Type1, TNF RECEPTOR 1, TNF-Alpha Receptor 2, TNF-ALPHA RECEPTOR TYPE I, TNF-R, TNF-R-I, TNF-R1, TNF-R55, TNFAR, TNFBP, TNFR-2, TNFR60, TNFRP55	tumor necrosis factor receptor superfamily, member 1A	P19438	Plasma Membrane	transmembrane receptor
TNFRSF1B	CD120b, p70TNFR, P75, p75TNFR, p80, P80 TNF RECEPTOR, TBPII, TNF ALPHA RII, TNF-R-II, TNF-R2, TNF-R75, TNFBR, TNFR P75, TNFR-1, TNFR80	tumor necrosis factor receptor superfamily, member 1B	P20333	Plasma Membrane	transmembrane receptor
TNFSF7	CD27L, CD27LG, CD70	tumor necrosis factor (ligand) superfamily, member 7	P32970	Extracellular Space	cytokine
TNFSF8	CD153, CD30L, CD30LG	tumor necrosis factor (ligand) superfamily, member 8	P32971	Extracellular Space	cytokine
TNFSF10	Apo-2 ligand, APO-2L, Ly81, TL2, TRAIL	tumor necrosis factor (ligand) superfamily, member 10	P50591	Extracellular Space	cytokine
TNFSF11	hRANKL2, Ly109l, ODF, OPG, OPGL, OSTEOPROTEGERIN LIGAND, RANKL, Rankl1, sOdf, TRANCE	tumor necrosis factor (ligand) superfamily, member 11	O14788	Extracellular Space	cytokine
TNFSF12	APO3L, DR3L, DR3LG, MGC20669, TWEAK	tumor necrosis factor (ligand) superfamily, member 12	O43508	Extracellular Space	cytokine
TNFSF13	2310026N09Rik, APRIL, ligand, TALL2, TRDL-1, TWE-PRIL, UNQ383/PRO715	tumor necrosis factor (ligand) superfamily, member 13	O75888	Extracellular Space	cytokine
TNFSF14	Atar, HVEM-L, LIGHT, LIGHT/HVEM-L, LTg, Ly113, TR2	tumor necrosis factor (ligand) superfamily, member 14	O43557	Extracellular Space	cytokine
TNFSF18	AITRL, GITRL, hGITRL, TL6	tumor necrosis factor (ligand) superfamily, member 18	Q9UNG2	Extracellular Space	cytokine
TNFSF13B	BAFF, BLYS, D8Ertd387e, delta BAFF, TALL-1, THANK, TNFSF20, ZTNF4	tumor necrosis factor (ligand) superfamily, member 13b	Q9Y275	Extracellular Space	cytokine
TPMT	OCCLUDIN, Ocln, Thiopurine Methyltransferase	thiopurine S-methyltransferase	P51580	Cytoplasm	enzyme
TRA1	ECGP, ENDOPLASMIN, ERp99, GP96, GRP94	tumor rejection antigen (gp96) 1	P14625	Plasma Membrane	other
TRA@	LOC290184, MGC22624, MGC23964, MGC71411, N30.7TCRA, PT ALPHA, TCR ALPHA, TCRA, TCRD, TEA, TRA, TRAV6-7, TRAV6D-7, TRDD3	T cell receptor alpha locus	P01848	Plasma Membrane	other
TRPC1	HTRP-1, TRP1, TRP1 ALPHA, Trrp1	transient receptor potential cation channel, subfamily C, member 1	P48995	Plasma Membrane	ion channel
TSG101	CC2, TSG10	tumor susceptibility gene 101	Q99816	Nucleus	transcription regulator
UCP2	SLC25A8, UCPH	uncoupling protein 2 (mitochondrial, proton carrier)	P55851	Cytoplasm	transporter
UGCG	AU043821, C80537, CERAMIDE TRANSFERASE, CGLCT, Cgt, Epcs21, GCS, GLCCER SYNTHASE, GlcT-1, GLUCOSYLCERAMIDE SYNTHASE, Glucosylceramide Synthetase, Ugcgl, Ugtr	UDP-glucose ceramide glucosyltransferase	Q16739	Cytoplasm	enzyme
VANGL1	KITENIN, LPP2, MGC5338, STB2	vang-like 1 (van gogh, Drosophila)	Q8TAA9	Cytoplasm	other
VCAM1	CD106, DKFZp779G2333, INCAM-100, MGC108734, MGC99561, VCAM, VCAM1B, VECAM1	vascular cell adhesion molecule 1	P19320	Plasma Membrane	other
VEGF	MGC70609, VEGF-A, VEGF1, VEGF120, Vegf165, Vegf3, Vegfa, Vegfa 188, VPF, VPF/VEGF	vascular endothelial growth factor	P15692	Extracellular Space	growth factor
VEGFC	AW228853, Flt4 ligand, Flt4-L, VEGF2, VRP	vascular endothelial growth factor C	P49767	Extracellular Space	growth factor
VIPR1	HVR1, II, MGC95067, PACAP receptor type ii, PACAP-R-2, PVR2, RATVASREC, RCD1, RDC1, VASREC, Vip1 Receptor, VIPR, VIRG, VPAC1, Vpac1 receptor, VPAC1R	vasoactive intestinal peptide receptor 1	P32241	Plasma Membrane	G-protein coupled receptor
VTN	Aa1018, V75, VITRONECTIN, VN, VNT	vitronectin (serum spreading factor, somatomedin B, complement S-protein)	P04004	Extracellular Space	other
WNT1	INT1, sw, swaying, Wg	wingless-type MMTV integration site family, member 1	P04628	Extracellular Space	other
WNT3A	vt	wingless-type MMTV integration site family, member 3A	P56704	Extracellular Space	other
WNT5A	8030457G12Rik, hWNT5A	wingless-type MMTV integration site family, member 5A	P41221	Extracellular Space	other

## Sheet: ovary_515
Name	Synonym	Description	UniProt AC	Location	Family
ABCB1	ABC20, Abcb1a, Abcb4, CD243, CLCS, GP170, MDR, MDR1, Mdr1a, MDR1B, MDR3, P-glycoprotein, P-GP, Pgy-3, PGY1	ATP-binding cassette, sub-family B (MDR/TAP), member 1	P08183	Plasma Membrane	transporter
ABCB4	ABC21, MDR-3, MDR1A, MDR2, MDR2/3, P Glycoprotein 2, P-GP, PFIC-3, Pgp3, Pgy-2, PGY3	ATP-binding cassette, sub-family B (MDR/TAP), member 4	P21439	Plasma Membrane	transporter
ABCC1	ABC29, ABCC, Abcc1a, Abcc1b, Avcc1a, DKFZp781G125, GS-X, Mdrap, MRP, MRP1	ATP-binding cassette, sub-family C (CFTR/MRP), member 1	P33527	Plasma Membrane	transporter
ABCG2	ABC1, ABC15, ABCP, BCRP, BCRP1, BMDP, EST157481, MRX, MXR, MXR1	ATP-binding cassette, sub-family G (WHITE), member 2	Q9UNQ0	Plasma Membrane	transporter
ACPP	A030005E02Rik, ACP-3, Acpp11, Lap, PACP, PAP, Ppal, RNACPP11	acid phosphatase, prostate	P15309	Extracellular Space	phosphatase
ACVR1	Activin A Receptor, ACTR1, ACTRI, ActRIA, Acvr, ACVRLK2, ALK2, Alk8, D330013D15Rik, SKR1, Tsk7L, TSK7L/R1	activin A receptor, type I	Q04771	Plasma Membrane	kinase
ACVR2	ACTR2A, ACTRII, ACTRIIA, Acvr2a, tActRII	activin A receptor, type IIA	P27037	Plasma Membrane	kinase
ACVR1B	6820432J04, ACTR-IB, ACVRLK4, ALK4, SKR2	activin A receptor, type IB	P36896	Plasma Membrane	kinase
ACVR2B	ACTR-IIB, ACTR2B	activin A receptor, type IIB	Q13705	Plasma Membrane	kinase
ADAM9	KIAA0021, MCMP, MDC9, meltrin gamma, mKIAA0021, Mltng	a disintegrin and metalloproteinase domain 9 (meltrin gamma)	Q13443	Plasma Membrane	peptidase
ADAM12	KIAA4001, MCMP, MCMPMltna, meltrin alpha, mKIAA4001, MLTN, MLTNA, M[a]	a disintegrin and metalloproteinase domain 12 (meltrin alpha)	O43184	Plasma Membrane	peptidase
ADAM15	MDC15, METARGIDIN, tMDCVI	a disintegrin and metalloproteinase domain 15 (metargidin)	Q13444	Plasma Membrane	peptidase
ADORA3	A3 ADENOSINE RECEPTOR, A3AR, A3r, ARA3, Gpcr2	adenosine A3 receptor	P33765	Plasma Membrane	G-protein coupled receptor
ADORA2A	A2A ADENOSINE RECEPTOR, A2AAR, A2AR, ADENO, ADORA2, HA2AR, MGC93190, RDC8	adenosine A2a receptor	P29274	Plasma Membrane	G-protein coupled receptor
ADRA1B	ADRA1, ALPHA 1B ADRENERGIC RECEPTOR, ALPHA-1 AR, ALPHA-1B AR, [a]1b	adrenergic, alpha-1B-, receptor	P35368	Plasma Membrane	G-protein coupled receptor
AFP	FETA, FETOPROTEIN ALPHA, HPAFP	alpha-fetoprotein	P02771	Extracellular Space	transporter
AGER	MGC22357, RAGE	advanced glycosylation end product-specific receptor	Q15109	Plasma Membrane	transmembrane receptor
AGTR1	1810074K20Rik, AG2S, AGTR1A, AGTR1B, AI551199, Angiotensin ii 1a receptor, Angiotensin II receptor 1a, Angiotensin ii receptor type 1a, Angtr-1a, Angtr-1b, AT1, AT1A, At1a receptor, AT1AR, AT1B, AT1R, AT1RA, AT1RB, AT1RC, AT2R1, AT2R1A, AT2R1B, AT3, HAT1R, MGC37610	angiotensin II receptor, type 1	P30556	Plasma Membrane	G-protein coupled receptor
AGTR2	AT2, AT2-R, ATGR2	angiotensin II receptor, type 2	P50052	Plasma Membrane	G-protein coupled receptor
ALB	Alb-1, Alb1, ALBUMIN, Albumin 1, Albza, DKFZp779N1935, PRO0883, PRO1341, SA, SERUM ALBUMIN	albumin	P02768	Extracellular Space	transporter
ALCAM	AI853494, BEN, CD166, DM-GRASP, HB2, HCA, MEMD, MGC27910, MGC71733, MuSC, SALCAM, SC1	activated leukocyte cell adhesion molecule	Q13740	Plasma Membrane	other
ALK	ALK RECEPTOR, CD246, Tcrz	anaplastic lymphoma kinase (Ki-1)	Q9UM73	Plasma Membrane	kinase
AMH	MIF, MIS	anti-Mullerian hormone	P03971	Extracellular Space	growth factor
ANPEP	AMINOPEPTIDASE N, APM, APN, CD13, gp150, Kidney Aminopeptidase M, LAP1, p150, PEPN	alanyl (membrane) aminopeptidase (aminopeptidase N, aminopeptidase M, microsomal aminopeptidase, CD13, p150)	P15144	Plasma Membrane	peptidase
ANXA2	ANNEXIN II, ANNEXIN2, ANX2, ANX2L4, CAL1H, Calpactin-1 heavy chain, LIP2, LIPOCORTIN2, LPC2, LPC2D, P36, PAP-IV	annexin A2	P07355	Plasma Membrane	other
APOE	AD2, apoE3, ApoE4, APOEA, APOLIPOPROTEIN E, apoprotein, MGC1571	apolipoprotein E	P02649	Extracellular Space	transporter
APP	A beta 25-35, A BETA1-40, A-BETA 40, A-BETA 42, AAA, ABETA, ABETA1-42, ABPP, Abx-42, AD1, Adap, amyloid, AMYLOID BETA, AMYLOID BETA 40, AMYLOID BETA 40 HUMAN PROTEIN, AMYLOID BETA 42, AMYLOID BETA PEPTIDE 40, App alpha, APP695, APP770, APPI, appican, BETA AMYLOID, BETAAPP, C99, CTFgamma, CVAP, E030013M08Rik, Kpi-App, KPI/APP, Nexin II, P3, PN2, PreA4, PROTEASE NEXIN2	amyloid beta (A4) precursor protein (protease nexin-II, Alzheimer disease)	P05067	Plasma Membrane	other
AREG	AMPHIREGULIN, AR, CRDGF, MGC13647, schwannoma-derived growth factor, SDGF	amphiregulin (schwannoma-derived growth factor)	P15514	Extracellular Space	growth factor
ARRB1	1200006I17Rik, ARB1, ARR1, ARRESTIN BETA 1, BARRES, Beta1 Arrestin, G430100A01Rik	arrestin, beta 1	P49407	Cytoplasm	other
ARRB2	AI326910, ARB2, ARR2, ARRESTIN BETA 2, ARRESTIN2, BARRES, DKFZp686L0365, MGC105502	arrestin, beta 2	P32121	Cytoplasm	other
AXL	ARK, Tyro7, UFO	AXL receptor tyrosine kinase	P30530	Plasma Membrane	kinase
BAD	BBC2, BCL2L8	BCL2-antagonist of cell death	Q92934	Cytoplasm	other
BAK1	BAK, BCL2L7, CDN1, MGC108627, N-Bak, N-BAK1	BCL2-antagonist/killer 1	Q16611	Cytoplasm	other
BAX	Bax zeta, Bcl2-associated X protein	BCL2-associated X protein	Q07812	Cytoplasm	other
BCAN	ALPBRE, BEHAB, BREVICAN, CSPG7, MGC13038	brevican	Q96GW7	Extracellular Space	other
BCL2	BCL-2B, BCL2 ALPHA, BCL2 BETA, Bcl2-2beta, C430015F12Rik, CED9, D630044D05Rik, D830018M01Rik, Ks-bcl-2, ORF16	B-cell CLL/lymphoma 2	P10415	Cytoplasm	other
BCL2L1	Bcl-X beta, BCL-XL, BCL-XL/S, BCL-XS, BCL2L, BCLX, MGC113803, MGC99998	BCL2-like 1	Q07817	Cytoplasm	other
BCL2L2	BCL-W, BCL-WEL, BCL-WS, BCL2-LIKE2, c98, Gtrgal2, Gtrosa41, KIAA0271, MGC91704	BCL2-like 2	Q92843	Cytoplasm	other
BCL2L11	BAM, Bcl-xl, bcl2l11 biml isoform, bcl2l11 bims isoform, BIM, BIM GAMMA, BIMABCD, BIMACD, BIMAD, BIMEL, BIML, BIMS, BOD, BODL, LOC150819	BCL2-like 11 (apoptosis facilitator)	O43521	Cytoplasm	other
BDKRB2	B(2), B2, B2 RECEPTOR, B2BKR, B2BRA, B2R, BK-2, BK2R, Bkb2, BKR2, BRADYKININ RECEPTOR B2, BRB2, DKFZp686O088, KININ B2 RECEPTOR	bradykinin receptor B2	P30411	Plasma Membrane	G-protein coupled receptor
BIK	BBC1, Biklk, BIP1, BLK, BP4, NBK	BCL2-interacting killer (apoptosis-inducing)	Q13323	Cytoplasm	other
BMP2	BMP2A, BONE MORPHOGENIC PROTEIN 2	bone morphogenetic protein 2	P12643	Extracellular Space	growth factor
BMP4	BMP2B, BMP2B1, BOMPR4A, ZYME	bone morphogenetic protein 4	P12644	Extracellular Space	growth factor
BMP6	D13Wsu115e, VGR, VGR1	bone morphogenetic protein 6	P22004	Extracellular Space	growth factor
BMP15	GDF-9B, ODG2	bone morphogenetic protein 15	O95972	Extracellular Space	growth factor
BMPR1A	1110037I22Rik, ACVRLK3, ALK3, BMPR, BMPR-IA, SKR5	bone morphogenetic protein receptor, type IA	P36894	Plasma Membrane	kinase
BRCA2	/sup, AW045498, BRCA2A, DELTA12 BRCA2, FACD, FAD, FAD1, FANCB, FANCD, FANCD1, m1Uwm, RAB163, sup	breast cancer 2, early onset	P51587	Nucleus	transcription regulator
BSG	5A11, 5F7, BASIGIN, basignin, BASIN, CD147, CD157, CE9, EMMPRIN, HAB18G, HT-7, M6, OK, Ox47R, TCSF	basigin (OK blood group)	P35613	Plasma Membrane	other
BTC	BETACELLULIN	betacellulin	P35070	Extracellular Space	growth factor
CACNA1G	a1G, alpha-1G, Ca(V)T.1, CALCIUM CHANNEL ALPHA 1G, CaV3.1, Cav3.1d, LVA VOCC ALPHA1G, mKIAA1123, NBR13, [a]1G	calcium channel, voltage-dependent, alpha 1G subunit	O43497	Plasma Membrane	ion channel
CANX	1110069N15Rik, CALNEXIN, CNX, D11Ertd153e, IP90	calnexin	P27824	Cytoplasm	other
CAV1	CAV, CAVEOLIN, CAVEOLIN-1, MSTP085, VIP21	caveolin 1, caveolae protein, 22kDa	Q03135	Plasma Membrane	other
CBL	4732447J05Rik, 70Z CBL, C-CBL, CBL2, CBLA, LOC283153, p120 Cbl, RNF55	Cas-Br-M (murine) ecotropic retroviral transforming sequence	P22681	Nucleus	transcription regulator
CCK	CCK8, CHOLECYSTOKININ, Cholecystokinin 8	cholecystokinin	P06307	Extracellular Space	other
CCL2	AI323594, GDCF-2, GDCF-2 HC11, HC11, HSMCR30, Immediate Early Serum Responsive JE Gene, JE, MCAF, MCP-1, MGC9434, PDGF-inducible gene, SCYA2, Sigje, SMC-CF	chemokine (C-C motif) ligand 2	P13500	Extracellular Space	cytokine
CCL3	G0S19-1, GOS19.1, L2g25b, LD78ALPHA, Mip, MIP-1-ALPHA, MIP-1A, MIP1-(A), Mnp, SCYA3	chemokine (C-C motif) ligand 3	P10147	Extracellular Space	cytokine
CCL4	ACT2, AT744.1, cytokine, G-26, HC21, LAG1, MIP-1-BETA, MIP-1B, SCYA2, SCYA4	chemokine (C-C motif) ligand 4	P13236	Extracellular Space	cytokine
CCL5	D17S136E, MGC17164, MuRantes, RANTES, SCYA5, SISd, TCP228	chemokine (C-C motif) ligand 5	P13501	Extracellular Space	cytokine
CCL8	1810063B20Rik, Ccl12, chemokine ligand 8, HC14, MCP-2, MCP-5, Monocyte Chemoattractant Protein 5, SCYA10, Scya12, SCYA8, Small inducible cytokine A12	chemokine (C-C motif) ligand 8	P80075	Extracellular Space	cytokine
CCL27	ALP, AW558992, CTACK, CTAK, ESKINE, ILC, mILC, PESKY, SCYA27, skinkine	chemokine (C-C motif) ligand 27	Q9Y4X3	Extracellular Space	cytokine
CCR2	CC-CKR-2, CCR2A, CCR2B, CKR2, CKR2A, CKR2B, CMKBR2, MCP-1-R, mJE-R	chemokine (C-C motif) receptor 2	P41597	Plasma Membrane	G-protein coupled receptor
CCR5	AM4-7, CC-CKR-5, CCL4 RECEPTOR, CCL5 RECEPTOR, CD195, CKR-5, CMKBR5	chemokine (C-C motif) receptor 5	P51681	Plasma Membrane	G-protein coupled receptor
CD4	CD4 ANTIGEN, CD4 Receptor, CD4mut, L3T4, Ly-4, p55, W3/25	CD4 antigen (p55)	P01730	Plasma Membrane	transmembrane receptor
CD9	BA2, CD9 ANTIGEN, DRAP-27, GIG2, MIC3, MRP-1, P24	CD9 antigen (p24)	P21926	Plasma Membrane	other
CD14	CD14 ANTIGEN	CD14 antigen	P08571	Plasma Membrane	transmembrane receptor
CD19	B4, CD19 ANTIGEN, MGC12802	CD19 antigen	P15391	Plasma Membrane	other
CD22	A530093D23, Cd22-beta, Lyb-8, SIGLEC-2	CD22 antigen	P20273	Plasma Membrane	other
CD24	CD24A, Heat stable antigen, HSA, Ly-52, MGC93641	CD24 antigen (small cell lung carcinoma cluster 4 antigen)	P25063	Plasma Membrane	other
CD28	CD28 ANTIGEN, CD28I, CD28RNA, Tp44	CD28 antigen (Tp44)	P10747	Plasma Membrane	other
CD33	6430529G09Rik, CD33 ANTIGEN, FLJ00391, gp67, p67, SIGLEC-3	CD33 antigen (gp67)	P20138	Plasma Membrane	other
CD36	CD36 Antigen, FAT, FATTY ACID TRANSLOCASE, GP3B, GP4, GPIV, MGC91634, PASIV, PLATELET RECEPTOR FOR TYPE I COLLAGEN, SCARB3	CD36 antigen (collagen type I receptor, thrombospondin receptor)	P16671	Plasma Membrane	other
CD40	Bp50, CD40L, CD40L RECEPTOR, CDW40, GP39, HIGM1, IGM, IMD3, MGC9013, p50, T-BAM, TNFRSF5, TRAP	CD40 antigen (TNF receptor superfamily member 5)	P25942	Plasma Membrane	transmembrane receptor
CD44	AW121933, CD44 Antigen, CD44A, CD44E, CD44R, CD44S, CD44V, CD44V7, CDW44, ECMR-III, Epican, HERMES, Hermes antigen, IN, LHR, Ly-24, MC56, MDU2, MDU3, METAA, MGC10468, MIC4, MUTCH-I, Pgp-1, RHAMM	CD44 antigen (homing function and Indian blood group system)	P16070	Plasma Membrane	other
CD47	9130415E20Rik, AA407862, B430305P08Rik, CD47 ANTIGEN, CDw149, IAP, IAP4, Itgp, Locuslink 71587, MER6, MGC93490, OA3	CD47 antigen (Rh-related antigen, integrin-associated signal transducer)	Q08722	Plasma Membrane	other
CD48	BCM1, BCM1 surface antigen, BLAST, BLAST-1, CD48 ANTIGEN, hCD48, mCD48, MEM-102, Sgp-60, SLAMF2	CD48 antigen (B-cell membrane protein)	P09326	Plasma Membrane	other
CD59	Cd59a, Cd59b, MGC2354, MIC11, MIN1, MIN2, MIN3, MSK21, PROTECTIN	CD59 antigen p18-20 (antigen identified by monoclonal antibodies 16.3A5, EJ16, EJ30, EL32 and G344)	P13987	Plasma Membrane	other
CD68	CD68 ANTIGEN, gp110, MACROSIALIN, SCARD1	CD68 antigen	P34810	Plasma Membrane	other
CD80	B7, B7-1, B7.1, Cd28l, CD28LG, CD28LG1, CD80 Antigen, LAB7, Ly-53, MIC17, TS/A-1	CD80 antigen (CD28 antigen ligand 1, B7-1 antigen)	P33681	Plasma Membrane	transmembrane receptor
CD81	S5.7, TAPA1	CD81 antigen (target of antiproliferative antibody 1)	P60033	Plasma Membrane	other
CD82	4F9, C33, C33 antigen, GR15, IA4, KAI1, Kangai1, R2, SAR2, ST6	CD82 antigen	P27701	Plasma Membrane	other
CD86	B7, B7-2, B70, Cd28l2, CD28LG2, CD86 ANTIGEN, CLS1, LAB72, Ly-58, MB7, MGC34413, TS/A-2	CD86 antigen (CD28 antigen ligand 2, B7-2 antigen)	P42081	Plasma Membrane	transmembrane receptor
CD97	DAF RECEPTOR, TM7LN1	CD97 antigen	P48960	Plasma Membrane	G-protein coupled receptor
CD99	MIC2, MIC2X, MIC2Y	CD99 antigen	P14209	Plasma Membrane	other
CD151	GP27, p27, PETA-3, SFA-1	CD151 antigen	P48509	Plasma Membrane	other
CD40LG	CD154, CD40 LIGAND, CD40L, GP39, hCD40L, HIGM1, IGM, IMD3, Ly-62, T-BAM, TNFSF5, TRAP	CD40 ligand (TNF superfamily, member 5, hyper-IgM syndrome)	P29965	Extracellular Space	cytokine
CDC42	CDC42HS, CELLULAR GROWTH REGULATING PROTEIN, G25K	cell division cycle 42 (GTP binding protein, 25kDa)	P50290	Cytoplasm	enzyme
CDH1	Arc-1, Cadherin 1, CDHE, CSEIL, E-CADHERIN, E-CADHERIN 120 KDA, ECAD, LCAM, Um, UVO, uvomorulin	cadherin 1, type 1, E-cadherin (epithelial)	P12830	Plasma Membrane	other
CDH2	CDHN, N-CADHERIN, NCAD	cadherin 2, type 1, N-cadherin (neuronal)	P19022	Plasma Membrane	other
CDH3	Cadp, CDHP, HJMD, P-CADHERIN, PCAD	cadherin 3, type 1, P-cadherin (placental)	P22223	Plasma Membrane	other
CDH4	AW120700, CAD4, CADHERIN 4, FLJ22202, FLJ40547, R-CADHERIN, RCAD	cadherin 4, type 1, R-cadherin (retinal)	P55283	Plasma Membrane	other
CDH5	7B4, AA408225, CADHERIN5, CD144, Ve Cad2, VE-Cad, VE-CADHERIN, VEC	cadherin 5, type 2, VE-cadherin (vascular epithelium)	P33151	Plasma Membrane	other
CDH13	4932416G01Rik, CDHH, Cdht, H-cadherin, Heart-cadherin, MGC93172, T-cadherin, Tcad, Truncated-cadherin	cadherin 13, H-cadherin (heart)	P55290	Plasma Membrane	other
CEACAM1	bb-1, BGP, BGP1, BGPa, Bgpd, BGPI, BGPR, C-CAM, C-CAM1, CD66, CD66A, Cea-1, Cea-7, CEACAM1-3S, CEACAM1-4L, ECTO ATPASE, HV2, mCEA1, Mhv-1, MHVR, mmCGM1, mmCGM1a, mmCGM2, Pp120	carcinoembryonic antigen-related cell adhesion molecule 1 (biliary glycoprotein)	P13688	Plasma Membrane	transmembrane receptor
CEACAM3	CD66D, CEA, CGM1, RATCEAA	carcinoembryonic antigen-related cell adhesion molecule 3	P40198	Plasma Membrane	other
CEACAM6	CD66C, CEAL, NCA	carcinoembryonic antigen-related cell adhesion molecule 6 (non-specific cross reacting antigen)	P40199	Plasma Membrane	other
CFH	CFHL3, FACTOR H, FH, FHL1, HF, HF1, HF2, HUS, MGC88246, Mud-1, NOM, Sas-1	complement factor H	P08603	Extracellular Space	other
CGA	aGSU, Alpha, ALPHA GONADOTROPIN, ALPHA GSU, alphaSU, CG-ALPHA, Common alpha, FSH ALPHA, FSHA, GLYCOPROTEIN HORMONE ALPHA SUBUNIT, Gonadotropin, Gonadotropin Alpha, Gonadotropin alpha subunit, GPHa, GPHA1, GPHALPHA, HCG, HCG ALPHA, Lh Alpha, LH AND FSH COMMON ALPHA SUBUNIT, LHA, MGC107283, Pituitary Glycoprotein Hormone alpha subunit, TSH ALPHA, TSHA	glycoprotein hormones, alpha polypeptide	P01215	Extracellular Space	other
CLN3	AI323623, BTS, MGC94583	ceroid-lipofuscinosis, neuronal 3, juvenile (Batten, Spielmeyer-Vogt disease)	Q13286	Cytoplasm	other
CNR1	CANN6, Cannabinoid Receptor, CB-R, CB1, CB1A, CB1K5, CNR, SKR6R	cannabinoid receptor 1 (brain)	P21554	Plasma Membrane	G-protein coupled receptor
CNTN2	Axonin-1, AXT, D130012K04Rik, DKFZp781D102, TAG-1, TAG-564, TAX, TAX1	contactin 2 (axonal)	Q02246	Plasma Membrane	other
COL1A1	aa 694-711, ALPHA 1(I) COLLAGEN, Alpha1 type i collagen, Alpha1 Type I Procollagen, Alpha1-1 Collagen, COL1, Cola-1, COLIA1, Collagen alpha1, COLLAGEN ALPHA1(I), COLLAGEN I ALPHA1, COLLAGEN TYPE I ALPHA 1, COLLAGEN TYPE I PRO ALPHA 1, Collagen Type1 Alpha1, Mov-13, OI4, PREPRO COLLAGEN ALPHA1(I), Procollagen alpha 1(i), Procollagen alpha1 (1), Procollagen alpha1 type I, Type I (alpha 1) procollag…	collagen, type I, alpha 1	P02452	Extracellular Space	other
COL4A3	alpha3(IV), Collagen Type IV alpha3, Goodpasture antigen, TUMSTATIN, [a]3(IV)	collagen, type IV, alpha 3 (Goodpasture antigen)	Q01955	Extracellular Space	other
CR1	C3b/C4b receptor, C3BR, CD35, CD46, Crry, Mcp, mCRY, SCR1	complement component (3b/4b) receptor 1, including Knops blood group system	P17927	Plasma Membrane	other
CRH	CRF, Crf2, Crf4, Crh-41, Gm1347	corticotropin releasing hormone	P06850	Extracellular Space	other
CSF1	Csfm, M-CSF, MCSF RECEPTOR, MCSF1, MGC31930, Op, PG-100	colony stimulating factor 1 (macrophage)	P09603	Extracellular Space	cytokine
CSF2	Csfgm, GM-CSF, NIF	colony stimulating factor 2 (granulocyte-macrophage)	P04141	Extracellular Space	cytokine
CSF3	CSFG, G-CSF, MGC45931	colony stimulating factor 3 (granulocyte)	P09919	Extracellular Space	cytokine
CSF1R	C-FMS, CD115, CSF1 RECEPTOR, Csfmr, CSFR, FIM2, FMS, M-CSFR, MCSF RECEPTOR, Mcsf1r, RECEPTOR FOR CSF1, RTK	colony stimulating factor 1 receptor, formerly McDonough feline sarcoma viral (v-fms) oncogene homolog	P07333	Plasma Membrane	kinase
CSF2RA	CD116, CDw116, CSF2R, CSF2RAX, CSF2RAY, CSF2RX, CSF2RY, Csfgmra, GM-CSF RECEPTOR ALPHA, GM-CSF-Ra, GM-CSFR, GM-CSFR ALPHA, GM-R ALPHA, GMR, MEMBRANE-BOUND GMR, MGC3848, MGC4838, MGMR ALPHA, SGMR ALPHA	colony stimulating factor 2 receptor, alpha, low-affinity (granulocyte-macrophage)	P15509	Plasma Membrane	transmembrane receptor
CSF3R	CD114, Csfgr, G-CSF-R alpha, G-CSFR	colony stimulating factor 3 receptor (granulocyte)	Q99062	Plasma Membrane	transmembrane receptor
CSK	p50 Csk	c-src tyrosine kinase	P41240	Cytoplasm	kinase
CSPG2	5430420N07Rik, 9430051N09, CHONDROITIN SULFATE PROTEOGLYCAN, DKFZp686K06110, hdf, NG2, PG-M(V0), PG-M(V1), VERSICAN, Versican V1, Versican V2	chondroitin sulfate proteoglycan 2 (versican)	P13611	Extracellular Space	other
CTGF	AMPHIROGULIN, CCN2, CTGRP, Fisp12, Hcs24, IGFBP-RP2, IGFBP8, MGC102839, NOV2	connective tissue growth factor	P29279	Extracellular Space	growth factor
CTNNB1	Armadillo, BETA-CATENIN, CATENIN BETA, CATNB, CTNNB	catenin (cadherin-associated protein), beta 1, 88kDa	P35222	Nucleus	transcription regulator
CTSD	CATD, CATHEPSIN D, CD, CPSD, LOC196214, MGC2311	cathepsin D (lysosomal aspartyl protease)	P07339	Cytoplasm	peptidase
CTSL	1190035F06Rik, CATHEPSIN L, CATHESPIN L, CATHL, CATL, fs, MEP, nkt	cathepsin L	P07711	Cytoplasm	peptidase
CX3CL1	AB030188, ABCD-3, C3Xkine, CX3C, CX3CL, CX3CR1, CXC3, CXC3 CHEMOKINE PRECURSOR, CXC3C, D8Bwg0439e, FK, FKN, FRACTALKINE, NEUROTACTIN, NTN, NTT, SCYD1	chemokine (C-X3-C motif) ligand 1	P78423	Extracellular Space	cytokine
CXADR	2610206D03Rik, AU016810, CAR, CAR VIRUS RECEPTOR, Car1, Car2, CAR2/7, CAR3/7, CAR4/7, COXSACKIE VIRUS AND ADENOVIRUS RECEPTOR, HCAR, MCAR, MGC109536	coxsackie virus and adenovirus receptor	P78310	Plasma Membrane	G-protein coupled receptor
CXCL1	GRO ALPHA, GRO1, GROA, MGSA, MGSA alpha, MGSA-a, NAP-3, SCYB1	chemokine (C-X-C motif) ligand 1 (melanoma growth stimulating activity, alpha)	P09341	Extracellular Space	cytokine
CXCL2	CINC-2a, GRO BETA, Gro-alpha, GRO2, GROb, MGSA beta, MGSA-b, MIP-2, MIP2 ALPHA, MIP2A, Scyb, SCYB2	chemokine (C-X-C motif) ligand 2	P19875	Extracellular Space	cytokine
CXCL12	chemokine, hIRH, PBSF, PBSF/SDF-1, SCYB12, SDF-1, SDF-1A, SDF1 ALPHA, SDF1B, stromal cell-derived factor 1, TLSF, TLSF-a, TLSF-b, TPAR1	chemokine (C-X-C motif) ligand 12 (stromal cell-derived factor 1)	P48061	Extracellular Space	cytokine
CXCR4	Ccr4, CD184, Cmkar4, D2S201E, FB22, FUSIN, HM89, HSY3RR, LAP3, LCR1, LESTR, Leukocyte 7 transmembrane receptor, MGC108696, NPY3R, NPYR, NPYRL, NPYY3R, PB-CKR, PBSF/SDF-1, WHIM	chemokine (C-X-C motif) receptor 4	P61073	Plasma Membrane	G-protein coupled receptor
CYP17A1	17 alpha-hydroxylase, C17, CPT7, CYP17, CYPXVII, p450 17ALPHA, p450 17alpha hydroxylase, P450C17, S17AH	cytochrome P450, family 17, subfamily A, polypeptide 1	P05093	Cytoplasm	enzyme
CYP19A1	Ar, ARO, ARO1, AROMATASE, CPV1, CYAR, CYP19, Int-5, P-450AROM, p450 aromatase	cytochrome P450, family 19, subfamily A, polypeptide 1	P11511	Cytoplasm	enzyme
CYP1A1	AHH, AHRR, CP11, CYP1, Cyp45c, Cypc45c, CYPIA1, Cytochrome p1-450, CYTOCHROME P4501A1, P-450MC, P1-450, p450 1A1, P450-1, P450-C, P450-P1, P450DX, P450MT2	cytochrome P450, family 1, subfamily A, polypeptide 1	P04798	Cytoplasm	enzyme
DAF	CD55, CR, Daf a GPI, Daf-GPI, Daf1, Decay accelerating factor-1, GPI-DAF, TC	decay accelerating factor for complement (CD55, Cromer blood group system)	P08174	Plasma Membrane	other
DCN	Bone proteoglycan II, DC, DECORIN, DSPG2, MGC94682, PG40, PGII, PGS2, SLRR1B	decorin	P07585	Extracellular Space	other
DKK1	hDkk-1, mdkk-1, SK, UNQ492/PRO1008	dickkopf homolog 1 (Xenopus laevis)	O94907	Extracellular Space	growth factor
DNASE1	DNASEI, DNL1, DRNI, FLJ38093, MGC108543	deoxyribonuclease I	P24855	Extracellular Space	enzyme
DPP4	ADABP, ADCP2, CD26, DPPIV, THAM, TP103	dipeptidylpeptidase 4 (CD26, adenosine deaminase complexing protein 2)	P27487	Plasma Membrane	peptidase
DRD2	D2, D2 dopamine receptor, D2DR, D2L, D2R, D2S, DOPAMINE D2 RECEPTOR, Dr2, Drd2l	dopamine receptor D2	P14416	Plasma Membrane	G-protein coupled receptor
DSG2	CDHF5, D18Ertd293e, DESMOGLEIN2, HDGC	desmoglein 2	Q14126	Plasma Membrane	other
ECGF1	2900072D10Rik, 4930423K06Rik, GLIOSTATIN, HPD-ECGF, PD-ECGF, Pdgfec, THYMIDINE PHOSPHORYLASE, TP	endothelial cell growth factor 1 (platelet-derived)	P19971	Extracellular Space	growth factor
EDG2	5031439C20, clone 4.9, Gpcr26, Kdt2, LPA receptor 1, LPA1, LPA1 RECEPTOR, LPA2, LPAR1, MGC105279, MGC29102, Mrec1.3, rec.1.3, vzg-1	endothelial differentiation, lysophosphatidic acid G-protein-coupled receptor, 2	Q92633	Plasma Membrane	G-protein coupled receptor
EDG3	FLJ37523, LPB3, MGC71696, S1P3, S1PR3	endothelial differentiation, sphingolipid G-protein-coupled receptor, 3	Q99500	Plasma Membrane	G-protein coupled receptor
EDG4	IPA2, LPA receptor 2, LPA2, LPA2 RECEPTOR, LPAR2	endothelial differentiation, lysophosphatidic acid G-protein-coupled receptor, 4	Q9HBW0	Plasma Membrane	G-protein coupled receptor
EDG5	1100001A16Rik, AGR16, Gpcr13, GPCR18, H218, LPB2, S1P2, S1PR2, snGPCR18	endothelial differentiation, sphingolipid G-protein-coupled receptor, 5	O95136	Plasma Membrane	G-protein coupled receptor
EDN1	BIG ENDOTHELIN1, ENDOTHELIN-1, ET-1, preproET	endothelin 1	P05305	Extracellular Space	other
EDN2	beta-ET, ENDOTHELIN 2, ET2, Preproendothelin-2, VIC	endothelin 2	P20800	Extracellular Space	other
EDN3	ET3, ls, MGC15067, MGC61498	endothelin 3	P14138	Extracellular Space	other
EFNA5	AF1, AL-1, EFL-5, EPHRIN-A5, Epl7, EPLG7, LERK-7, RAGS	ephrin-A5	P52803	Plasma Membrane	kinase
EFNB1	Cek5-L, CFND, CFNS, EFL-3, Elk-L, EPHRIN-B1, Epl2, EPLG2, LERK-2, MGC8782, Stra1	ephrin-B1	P98172	Plasma Membrane	other
EGF	URG	epidermal growth factor (beta-urogastrone)	P01133	Extracellular Space	growth factor
EGFR	EGF RECEPTOR, EGFRec, ER2, ERBB, ERBB1, Errp, HER1, mENA, wa-2, Wa5	epidermal growth factor receptor (erythroblastic leukemia viral (v-erb-b) oncogene homolog, avian)	P00533	Plasma Membrane	kinase
ELK1	ELK, p62TCF, TCF/ELK	ELK1, member of ETS oncogene family	P19419	Nucleus	transcription regulator
EMP2	MGC9056, MGC93695, XMP	epithelial membrane protein 2	P54851	Plasma Membrane	other
ENG	CD105, END, ENDOGLIN, HHT1, ORW, ORW1, S-endoglin	endoglin (Osler-Rendu-Weber syndrome 1)	P17813	Plasma Membrane	other
ENPP2	ATX, AUTOTAXIN, DYNACTIN SUBUNIT, LysoPLD, MGC93258, Npps2, PD-IALPHA, PDNP2, Phosphodiesterase I	ectonucleotide pyrophosphatase/phosphodiesterase 2 (autotaxin)	Q13822	Plasma Membrane	enzyme
EPB41L3	4.1B, DAL-1, EPB4.1L3, KIAA0987, NBL3	erythrocyte membrane protein band 4.1-like 3	Q9Y2J2	Plasma Membrane	other
EPHA2	ECK, ECKR, Myk2, Sek-2	EPH receptor A2	P29317	Plasma Membrane	kinase
EPHB2	CEK5, DRT, Eph receptor b2, Ephb1, Ephrin receptor protein-tyrosine kinase b2, EPHT3, EPTH3, ERK, ETECK, Hek5, MGC87492, NAF2, Nuk, Prkm5, Qek5, Sek3, Tyro5	EPH receptor B2	P29323	Plasma Membrane	kinase
EPO	EP, ERYTHROPOIETIN	erythropoietin	P01588	Extracellular Space	cytokine
EPOR	EP-R, ERYTHROPOIETIN RECEPTOR, MGC108723	erythropoietin receptor	P19235	Plasma Membrane	transmembrane receptor
ERBB2	C-ERBB2, c-neu, EGFR2, ERBB2 RECEPTOR, HER-2, HER2/NEU, mKIAA3023, NEU, NGL, p185erbb2, p185HER2, P185NEU, TKR1	v-erb-b2 erythroblastic leukemia viral oncogene homolog 2, neuro/glioblastoma derived oncogene homolog (avian)	P04626	Plasma Membrane	kinase
ERBB3	C-ERBB3, erbB3-S, ERBB3R, HER3, MDA-BF-1, MGC88033, p180-ErbB3, p45-sErbB3, p85-sErbB3	v-erb-b2 erythroblastic leukemia viral oncogene homolog 3 (avian)	P21860	Plasma Membrane	kinase
ERBB4	HER4	v-erb-a erythroblastic leukemia viral oncogene homolog 4 (avian)	Q15303	Plasma Membrane	kinase
EREG	EPIREGULIN, ER, MGC36144	epiregulin	O14944	Extracellular Space	growth factor
ESR1	Alpha estrogen receptor, DKFZp686N23123, E/F ER ALPHA, ER, Er alpha (46 kDa isoform), ER66, ERA, ERALPHA, ER[a], ESR, ESRA, ESTR, ESTRA, ESTROGEN RECEPTOR ALPHA, ESTROGEN RECEPTOR1, major ORF, NR3A1, RNESTROR, TERP-1	estrogen receptor 1	P03372	Nucleus	ligand-dependent nuclear receptor
EXT1	EXT	exostoses (multiple) 1	Q16394	Cytoplasm	enzyme
F2	ALPHA-THROMBIN, Cf-2, DCP, FII, Meizothrombin Des-Fragment 1, PROTHROMBIN, PT, THROMBIN	coagulation factor II (thrombin)	P00734	Extracellular Space	peptidase
F3	AA409063, CD142, Cf-3, MGC93621, TF, TFA, TISSUE FACTOR, TISSUE FACTOR APOPROTEIN	coagulation factor III (thromboplastin, tissue factor)	P13726	Plasma Membrane	transmembrane receptor
F7	CF7, FACTOR VII, FACTOR VIIA, FVII, FVIIA, mfVII	coagulation factor VII (serum prothrombin conversion accelerator)	P08709	Plasma Membrane	peptidase
F10	BCF-X, Cf10, FACTOR X, FACTOR XA, FX, FXA, MGC108722	coagulation factor X	P00742	Extracellular Space	peptidase
F12	ALPHA-FACTOR XIIA, FACTOR XII, FACTOR XIIA, Fxii, HAF, Hageman factor, LOC306761	coagulation factor XII (Hageman factor)	P00748	Extracellular Space	peptidase
F2R	ALPHA THROMBIN RECEPTOR, CF2R, HTR, MGC28086, MGC93622, PAR1, ThR, THROMBIN RECEPTOR, ThrR, TR, TRGPC, TRP	coagulation factor II (thrombin) receptor	P25116	Plasma Membrane	G-protein coupled receptor
F2RL1	Gpcr11, GPR11, PAR-2	coagulation factor II (thrombin) receptor-like 1	P55085	Plasma Membrane	G-protein coupled receptor
FAF1	CGI-03, Dffrx, FAF, Fam, hFAF1, HFAF1s	Fas (TNFRSF6) associated factor 1	Q9UNN5	Nucleus	other
FAS	ALPS1A, APO-1, Apo-1 Fas, APT1, CD95, FAS RECEPTOR, FAS1, FASR, FASTM, Lpr, RGD:619831, TNFR6, TNFRSF6	Fas (TNF receptor superfamily, member 6)	P25445	Plasma Membrane	transmembrane receptor
FASLG	APT1LG1, CD178, CD95L, FAS-L, FAS-LIGAND, Fasl, GLD, mFasL, TNFSF6	Fas ligand (TNF superfamily, member 6)	P48023	Extracellular Space	cytokine
FBLN1	FBLN, FIBULIN 1	fibulin 1	P23142	Extracellular Space	other
FBLN5	A55, ARMD3, DANCE, EVEC, Fibulin5, UP50	fibulin 5	Q9UBX5	Extracellular Space	other
FCER1G	CD23, Fc epsilon R1 gamma, FC GAMMA RECEPTOR 1, FCE1G, FceRI gamma, FCR-GAMMA, FcR[g], GAMMA CHAIN, Ly-50	Fc fragment of IgE, high affinity I, receptor for; gamma polypeptide	P30273	Plasma Membrane	transmembrane receptor
FCGR2A	CD32, CDw32, FC GAMMA R2A, FC GAMMA RECEPTOR 2, FC GAMMA RECEPTOR 2A, Fc-gamma RII-a, FCG2, FCGR, FCGR2, FCGR2A1, FcRII-a, IGFR2, IgG Fc receptor II-a, MGC23887, MGC30032	Fc fragment of IgG, low affinity IIa, receptor (CD32)	P12318	Plasma Membrane	transmembrane receptor
FGA	Ac1873, Fba5e, Fib, Fib2, FIBRINOGEN A ALPHA, FIBRINOGEN ALPHA, FIBRINOPEPTIDE A	fibrinogen, A alpha polypeptide	P02671	Extracellular Space	other
FGF1	ACIDIC FGF, AFGF, Dffrx, ECGF, ECGF-beta, ECGFA, ECGFB, Fam, FGF-alpha, FGFA, GLIO703, HBGF-1, HEPARIN BINDING ECGF, p40 SYT1	fibroblast growth factor 1 (acidic)	P05230	Extracellular Space	growth factor
FGF2	BASIC FIBROBLAST GROWTH FACTOR, BFGF, BFGF 22 KD, bFGF-2, FGF2 22, FGF2 22.5, FGF2 24, FGFB, HBGH-2, HMW FGF2	fibroblast growth factor 2 (basic)	P09038	Extracellular Space	growth factor
FGF3	HBGF-3, INT-2, Int-P	fibroblast growth factor 3 (murine mammary tumor virus integration site (v-int-2) oncogene homolog)	P11487	Extracellular Space	growth factor
FGF4	Fgfk, HBGF-4, HST, HST-1, HSTF1, K-FGF, KS3	fibroblast growth factor 4 (heparin secretory transforming protein 1, Kaposi sarcoma oncogene)	P08620	Extracellular Space	growth factor
FGF5	angora, FGF5S, go	fibroblast growth factor 5	P12034	Extracellular Space	growth factor
FGF7	HBGF-7, keratinocyte growth factor, KGF	fibroblast growth factor 7 (keratinocyte growth factor)	P21781	Extracellular Space	growth factor
FGFR1	BFGFR, C-FGR, CEK, FGF1 RECEPTOR, FGFR1-IIIC, Fgfr1c, FLG, Flk2, FLT2, H2, H3, H4, H5, KAL2, N-SAM	fibroblast growth factor receptor 1 (fms-related tyrosine kinase 2, Pfeiffer syndrome)	P11362	Plasma Membrane	kinase
FGFR2	BEK, BFR-1, CEK3, CFD1, ECT1, Fgfr-7, FGFR2-IIIB, Fgfr2b, JWS, K-SAM, KGFR, KGFRTr, MGC102519, TK14, TK25	fibroblast growth factor receptor 2 (bacteria-expressed kinase, keratinocyte growth factor receptor, craniofacial dysostosis 1, Crouzon syndrome, Pfeiffer syndrome, Jackson-Weiss syndrome)	P21802	Plasma Membrane	kinase
FGFR4	JTK2, MGC20292, TKF	fibroblast growth factor receptor 4	P22455	Plasma Membrane	kinase
FLT1	FLT, sFlt1, VEGFR-1	fms-related tyrosine kinase 1 (vascular endothelial growth factor/vascular permeability factor receptor)	P17948	Plasma Membrane	kinase
FLT4	AI323512, Chy, FLT41, PCL, VEGFR-3	fms-related tyrosine kinase 4	P35916	Plasma Membrane	kinase
FLT3LG	FL, FLT3 LIGAND, FLT3L, FMS-RELATED TYROSINE KINASE 3 LIGAND, Ly72L	fms-related tyrosine kinase 3 ligand	P49771	Extracellular Space	cytokine
FN1	cFn, CIG, DKFZp686F10164, DKFZp686H0342, DKFZp686O13149, E330027I09, FIBNEC, FIBRONECTIN, FIBRONECTIN 1, Fibronectin i, FINC, FN, LETS, MSF	fibronectin 1	P02751	Plasma Membrane	enzyme
FOLH1	FGCP, FOLH, GCP2, GCPII, mGCP, mopsm, Naalad, NAALAD1, NAALAdase, NAALADase I, PSM, PSMA	folate hydrolase (prostate-specific membrane antigen) 1	Q04609	Plasma Membrane	peptidase
FOLR1	FBP, FBP1, Folbp-1, FOLR, FR-ALPHA, MOv18	folate receptor 1 (adult)	P15328	Plasma Membrane	transporter
FPR1	fMLF-R, FMLP, FMLP RECEPTOR, FORMYL PEPTIDE RECEPTOR, FPR, FR, LXA4R	formyl peptide receptor 1	P21462	Plasma Membrane	G-protein coupled receptor
FPRL1	ALXR, E330010I07Rik, FMLP-R-II, FMLPX, Fpr-rs2, Fpr2, FPR2A, FPRH1, FPRH2, HM63, LXA4-R	formyl peptide receptor-like 1	P25090	Plasma Membrane	G-protein coupled receptor
FRAP1	2610315D21Rik, Flat, Flat-Top, FRAP, FRAP2, FRB, MTOR, RAFT1, RAPT1	FK506 binding protein 12-rapamycin associated protein 1	P42345	Nucleus	kinase
FST	FOL1, FOLLISTATIN, Follistatin 288, FS, fs315, Fst-288, RATFOL1	follistatin	P19883	Extracellular Space	other
FTH1	APOFERRITIN H CHAIN, FERRITIN H, FERRITIN H CHAIN, Ferritin heavy chain, Ferritin subunit H, FHC, FTH, FTHL6, H FERRITIN, Hcf, MFH, PIG15, PLIF	ferritin, heavy polypeptide 1	P02794	Cytoplasm	other
FURIN	FUR, PACE, PCSK3, SPC1	furin (paired basic amino acid cleaving enzyme)	P09958	Cytoplasm	peptidase
FUT1	Futa, H, HH, HSC	fucosyltransferase 1 (galactoside 2-alpha-L-fucosyltransferase)	P19526	Cytoplasm	enzyme
FUT3	ALPHA (1,31,4) FUCOSYLTRANSFERASE, ALPHA3 FUT, FUCT III, LE, Les	fucosyltransferase 3 (galactoside 3(4)-L-fucosyltransferase, Lewis blood group included)	P21217	Cytoplasm	enzyme
FUT7	AI853193, FTVII, FUCT-VII	fucosyltransferase 7 (alpha (1,3) fucosyltransferase)	Q11130	Cytoplasm	enzyme
FZD7	FZ7, FZE3	frizzled homolog 7 (Drosophila)	O75084	Plasma Membrane	G-protein coupled receptor
GALGT	4933429D13Rik, Galgt1, GALNACT, GD2 SYNTHASE, Ggm-2, GM2 SYNTHASE, Gm2/Gd2 synthase, MGC93424	UDP-N-acetyl-alpha-D-galactosamine:(N-acetylneuraminyl)-galactosylglucosylceramide N-acetylgalactosaminyltransferase (GalNAc-T)	Q00973	Cytoplasm	enzyme
GAP43	B-50, Basp2, Neuromodulin, Nm, PP46	growth associated protein 43	P17677	Plasma Membrane	other
GAS6	AXLLG, AXSF, DKFZp666G247, GROWTH ARREST-SPECIFIC	growth arrest-specific 6	Q14393	Extracellular Space	other
GC	DBP, DBP/GC, DBP02, RATDBP02, VDBG, VDBP, Vitamin d binding protein	group-specific component (vitamin D binding protein)	P02774	Extracellular Space	transporter
GCGR	GGR, Glucagon Receptor, GR, MGC93090	glucagon receptor	P47871	Plasma Membrane	G-protein coupled receptor
GDF9		growth differentiation factor 9	O60383	Extracellular Space	growth factor
GEM	KIR, MGC26294, Rit	GTP binding protein overexpressed in skeletal muscle	P55040	Plasma Membrane	enzyme
GFRA1	GDNFR, Gdnfr alpha, GDNFRA, GFR-ALPHA-1, GRFA1, MGC23045, Ret, RET1L, RETL1, TRNR1	GDNF family receptor alpha 1	P56159	Plasma Membrane	transmembrane receptor
GH1	GH, GH-N, GROWTH HORMONE, HGH, hGH-N, Pgh, RNGHGP	growth hormone 1	P01241	Extracellular Space	cytokine
GHR	GHBP, GHR/BP	growth hormone receptor	P10912	Plasma Membrane	transmembrane receptor
GHRH	GHRF, GRF, Grh	growth hormone releasing hormone	P01286	Extracellular Space	other
GHRL	2210006E23Rik, des-octanoyl ghrelin, GHRELIN, m46, MTLRP, MTLRPAP	ghrelin precursor	Q9UBU3	Extracellular Space	growth factor
GIP	Gastric Inhibitory Polypeptide, GLUCOSE DEPENDENT INSULINOTROPIC POLYPEPTIDE, Gludins, RATGLUDINS	gastric inhibitory polypeptide	P09681	Extracellular Space	other
GJA1	CNX43, CONNEXIN43, CX43, Cx43alpha1, DFNB38, GJAL, MGC93610, ODD, ODDD, ODOD, SDTY3	gap junction protein, alpha 1, 43kDa (connexin 43)	P17302	Plasma Membrane	transporter
GJA4	Cnx37, CONNEXIN 37, CX37, CXN37	gap junction protein, alpha 4, 37kDa (connexin 37)	P35212	Plasma Membrane	transporter
GJB1	CMTX, CMTX1, Cnx32, CONNEXIN-32, CX32, MGC6217	gap junction protein, beta 1, 32kDa (connexin 32, Charcot-Marie-Tooth neuropathy, X-linked)	P08034	Plasma Membrane	transporter
GLP1R	Glip, RATGL1RCP, Rip	glucagon-like peptide 1 receptor	P43220	Plasma Membrane	G-protein coupled receptor
GNA13	AU024132, G ALPHA 13, G PROTEIN ALPHA 13, G13, MGC46138	guanine nucleotide binding protein (G protein), alpha 13	Q14344	Plasma Membrane	enzyme
GNA15	G PROTEIN ALPHA 15, G PROTEIN ALPHA 16, GALPHA15, GNA16, G[a]15	guanine nucleotide binding protein (G protein), alpha 15 (Gq class)	P30679	Plasma Membrane	enzyme
GNLY	D2S69E, GRANULYSIN, LAG-2, lymphokine, NKG5, TLA519	granulysin	P22749	Cytoplasm	other
GNRH1	GNRH, GNRH I, Gnrh2, GNRHA, Gonadotropin, Gonadotropin releasing hormone, GRH, hpg, LHRH, LNRH, RGNRHG1	gonadotropin-releasing hormone 1 (luteinizing-releasing hormone)	P01148	Extracellular Space	other
GP1BB	CD42C	glycoprotein Ib (platelet), beta polypeptide	P13224	Plasma Membrane	G-protein coupled receptor
GPC1	glypican, GLYPICAN-1	glypican 1	P35052	Plasma Membrane	transmembrane receptor
GPC3	DGSX, Glypican 3, GTR2-2, MGC93606, OCI-5, SDYS, SGB, SGBS, SGBS1	glypican 3	P51654	Plasma Membrane	other
GPR132	G2A, MGC99642	G protein-coupled receptor 132	Q9UNW8	Plasma Membrane	G-protein coupled receptor
GRN	EPITHELIN, GEP, GP88, GRANULIN, PCDGF, PEPI	granulin	P28799	Extracellular Space	growth factor
GSN	DKFZp313L0718, GELSOLIN, MGC28083, MGC95032	gelsolin (amyloidosis, Finnish type)	P06396	Extracellular Space	other
GZMB	CCP-1/C11, CCP1, CCPI, CGL-1, CSP-B, CTLA1, CTSGL1, GB, GraB, GRANZYME B, HLP, SECT	granzyme B (granzyme 2, cytotoxic T-lymphocyte-associated serine esterase 1)	P10144	Cytoplasm	peptidase
HAS2	Hyaluronan synthase homolog	hyaluronan synthase 2	Q92819	Plasma Membrane	enzyme
HAS3		hyaluronan synthase 3	O00219	Plasma Membrane	enzyme
HBEGF	DT Receptor, DTR, DTS, GFHB, HEGFL, Heparin binding epidermal growth factor-like growth factor, Heparin-binding EGF-like growth factor, MGC107656	heparin-binding EGF-like growth factor	Q99075	Extracellular Space	growth factor
HPN	HEPSIN, TMPRSS1	hepsin (transmembrane protease, serine 1)	P05981	Plasma Membrane	peptidase
HRAS	C-H-RAS, C-HA-RAS, C-HA-RAS-1, HA-RAS, Harvey-ras, HRAS1, K-ras, Kras2, N-ras, RAS, RAS HA, RASH1, V-H-RAS	v-Ha-ras Harvey rat sarcoma viral oncogene homolog	P01112	Plasma Membrane	enzyme
HRG	D16JH2, D18020, DKFZp779H1622, Histidine-rich glycoprotein, HPRG, HRG BETA-1, HRGP	histidine-rich glycoprotein	P04196	Extracellular Space	other
HRH1	Bphs, H1 receptor, H1-R, HISH1, HISR, Histamine H1	histamine receptor H1	P35367	Plasma Membrane	G-protein coupled receptor
HRH2	H2 receptor, H2R	histamine receptor H2	P25021	Plasma Membrane	G-protein coupled receptor
HSD11B1	11 BETA HSD, 11-BETA HSD-1, 11-DH, HDL, HSD11, HSD11B, HSD11L, Hsdrla, MGC13539	hydroxysteroid (11-beta) dehydrogenase 1	P28845	Cytoplasm	enzyme
ICAM1	BB2, CD54, ICAM, Ly-47, MALA-2, Melanoma Progression Associated Antigen, MGC6195, P3.58	intercellular adhesion molecule 1 (CD54), human rhinovirus receptor	P05362	Plasma Membrane	transmembrane receptor
IFNAR1	AVP, BETA R1, CD118, Ifar, IFN-ALPHA-REC, IFNalpha/betaR, IFNAR, IFNBR, IFRC, Infar, INFAR1, Interferon Receptor, LOC284829	interferon (alpha, beta and omega) receptor 1	P17181	Plasma Membrane	transmembrane receptor
IFNB1	IFB, IFF, IFNB, IFNB1A, MGC96956	interferon, beta 1, fibroblast	P01574	Extracellular Space	cytokine
IFNG	IFG, IFI, IFN-GAMMA, IFNG2, INTERFERON GAMMA	interferon, gamma	P01579	Extracellular Space	cytokine
IFNGR1	CD119, Ifgr, IFN GAMMA R ALPHA, IFN-GAMMA RECEPTOR, IFNGR, IFNGRA, INTERFERON GAMMA RECEPTOR ALPHA CHAIN, MAF receptor, Nktar	interferon gamma receptor 1	P15260	Plasma Membrane	transmembrane receptor
IGF1	C730016P09Rik, des(1-3)IGF-I, Des-(1-3)-igf1, IGFI, Preproinsulin-like growth factor ia	insulin-like growth factor 1 (somatomedin C)	P01343	Extracellular Space	growth factor
IGF2	IFG2, IGF-II, M6pr, Mpr, Peg2, RNIGF2, somatomedin A	insulin-like growth factor 2 (somatomedin A)	P01344	Extracellular Space	growth factor
IGF1R	CD221, Igf-i receptor alpha, IGF-I RECEPTOR BETA, IGF-IR, Igf-ir alpha, Igf-ir beta, IGF1 RECEPTOR, IGF1R ALPHA, IGF1R BETA, Igf1r beta isoform, IGFIRC, Igfr, IGFR1, JTK13, LOC51049, NM1	insulin-like growth factor 1 receptor	P08069	Plasma Membrane	kinase
IGF2R	AI661837, CD222, Ci M6pr, CI-MPR, Igf-II/mpr, Igfr2, M6P-R, M6P/IGF2R, MANNOSE-6-PHOSPHATE RECEPTOR, Mpr, MPR300, MPRI, TYPE 2 IGF RECEPTOR, Type 2 insulin-like growth factor receptor	insulin-like growth factor 2 receptor	P11717	Plasma Membrane	transmembrane receptor
IGFBP1	AFBP, hIGFBP-1, IBP1, IGF-BP25, IGFBA, IGFBP-RP1, PP12	insulin-like growth factor binding protein 1	P08833	Extracellular Space	other
IGFBP2	IBP2, IGF-BP53, ILGFBPA	insulin-like growth factor binding protein 2, 36kDa	P18065	Extracellular Space	other
IGFBP3	BP-53, IBP3, IGBP3, Igfbp2, IGgfbp3	insulin-like growth factor binding protein 3	P17936	Extracellular Space	other
IGFBP4	BP-4, Deb2, HT29-IGFBP, IBP4	insulin-like growth factor binding protein 4	P22692	Extracellular Space	other
IGFBP5	IBP5	insulin-like growth factor binding protein 5	P24593	Extracellular Space	other
IGFBP7	AGM, FSTL2, IGFBP-RP1, MAC25, PROSTACYCLIN STIMULATING FACTOR, PSF	insulin-like growth factor binding protein 7	Q16270	Extracellular Space	transporter
IGHM	C-region CH4 membrane bound domain, constant region of heavy chain of IgM, DKFZp686I15196, DKFZp686I15212, FLJ00385, Hepatitis B virus receptor binding protein, IG HEAVY CONSTANT MU, IG MU, Ig mu m, Igh-6, Igh6, Igm, IGM MU, immunoglobulin heavy constant gamma 3, IMMUNOGLOBULIN M, immunoglobulin mu, immunoglobulin mu chain, imunoglobulin heavy chain, MGC52291, MU, MU HEAVY CHAIN, Mu MT, muH, VH	immunoglobulin heavy constant mu	P20769	Plasma Membrane	transmembrane receptor
IL2	cytokine, INTERLEUKIN-2, lymphokine, TCGF	interleukin 2	P60568	Extracellular Space	cytokine
IL3	Csfmu, ERYTHROID COLONY POTENTIATING FACTOR, INTERLEUKIN 3, MCGF, MGC79398, MGC79399, MULTI-CSF	interleukin 3 (colony-stimulating factor, multiple)	P08700	Extracellular Space	cytokine
IL4	BSF1, IgG1, Il4e12, INTERLEUKIN 4, MGC79402	interleukin 4	P05112	Extracellular Space	cytokine
IL5	EDF, TRF	interleukin 5 (colony-stimulating factor, eosinophil)	P05113	Extracellular Space	cytokine
IL6	BSF2, FDGI, HGF, HSF, IFN BETA 2A, IFNB2, ILg6, INTERLEUKIN 6	interleukin 6 (interferon, beta 2)	P05231	Extracellular Space	cytokine
IL8	3-10C, AMCF-I, b-ENAP, CXCL8, GCP-1, INTERLEUKIN-8, K60, LECT, LUCT, LYNAP, MDNCF, MONAP, Monocyte-derived neutrophil chemotactic factor, NAF, NAP-1, SCYB8, TSG-1	interleukin 8	P10145	Extracellular Space	cytokine
IL10	CSIF, IL10A, IL10X, TGIF	interleukin 10	P22301	Extracellular Space	cytokine
IL11	AGIF	interleukin 11	P20809	Extracellular Space	cytokine
IL13	ALRH, P600	interleukin 13	P35225	Extracellular Space	cytokine
IL18	IGIF, IL-1g, IL18 TYPE2, IL1F4, interferon-gamma-inducing factor, MGC12320	interleukin 18 (interferon-gamma-inducing factor)	Q14116	Extracellular Space	cytokine
IL24	C49A, FISP, IL10B, MDA-7, MOB5, ST16	interleukin 24	Q13007	Extracellular Space	cytokine
IL12A	CLMF, IL-12P35, IL12, Ll12a, NFSK, NKSF1, P35	interleukin 12A (natural killer cell stimulatory factor 1, cytotoxic lymphocyte maturation factor 1, p35)	P29459	Extracellular Space	cytokine
IL12B	CLMF, CLMF2, IL-12P40, Il12, NKSF, NKSF2, P40	interleukin 12B (natural killer cell stimulatory factor 2, cytotoxic lymphocyte maturation factor 2, p40)	P29460	Extracellular Space	cytokine
IL12RB1	CD212, IL-12R-BETA1, IL-12R[b], IL12RB, MGC34454	interleukin 12 receptor, beta 1	P42701	Plasma Membrane	transmembrane receptor
IL1A	IL-1, IL1-ALPHA, IL1F1	interleukin 1, alpha	P01583	Extracellular Space	cytokine
IL1B	IL-1, IL1-BETA, IL1F2	interleukin 1, beta	P01584	Extracellular Space	cytokine
IL1R1	CD121A, CD121b, D2S1473, IL-1R-alpha, IL1R, IL1RA, INTERLEUKIN 1 BETA RECEPTOR, P80	interleukin 1 receptor, type I	P14778	Plasma Membrane	transmembrane receptor
IL1RN	F630041P17Rik, ICIL-1RA, IL-1RA, IL-1ra3, IL-1receptor antagonist, IL1F3, IRA, IRAP, MGC10430	interleukin 1 receptor antagonist	P18510	Extracellular Space	cytokine
IL2RA	CD25, IL2R, IL2R ALPHA, IL2RAC, INTERLEUKIN 2 RECEPTOR ALPHA, Ly-43, TAC, TAC ANTIGEN, TCGFR	interleukin 2 receptor, alpha	P01589	Plasma Membrane	transmembrane receptor
IL2RB	CD122, Il-2/15Rbeta, IL-2RBETA, Il15rb, IL2R BETA C, IL2RBC, p70, P70-75	interleukin 2 receptor, beta	P14784	Plasma Membrane	transmembrane receptor
IL6R	CD126, GP80, IL-6R-1, IL6 RECEPTOR, IL6R ALPHA, IL6RA, MGC104991	interleukin 6 receptor	P08887	Plasma Membrane	transmembrane receptor
IL6ST	5133400A03Rik, Ac1055, CD130, CDw130, D13Ertd699e, GP130, GP130-RAPS, Il6 transd, IL6R-beta	interleukin 6 signal transducer (gp130, oncostatin M receptor)	P40189	Plasma Membrane	transmembrane receptor
IL8RA	C-C-CKR-1, CD128, CDw128a, CMKAR1, CR1, CXCR1, IL18R1, IL8R1, IL8RBA	interleukin 8 receptor, alpha	P25024	Plasma Membrane	G-protein coupled receptor
IL8RB	CD128, CDW128, CDw128b, CMKAR2, CXCR2, Gpcr16, IL-8Rh, IL8R2, IL8RA, mIL-8RH	interleukin 8 receptor, beta	P25025	Plasma Membrane	G-protein coupled receptor
INHA	INHIBIN A, Inhibin Alpha, MGC93593	inhibin, alpha	P05111	Extracellular Space	growth factor
INHBA	Activin, ACTIVIN A, ACTIVIN BETA A, Beta-A, DKFZp686A06204, EDF, FRP, Inhibin A, INHIBIN BETA A	inhibin, beta A (activin A, activin AB alpha polypeptide)	P08476	Extracellular Space	growth factor
INS	AA986540, Ins-2, Ins2, INSULIN, Insulin ii, Insulin2, Mody, Mody4, PPI, proinsulin, Proinsulin2	insulin	P01308	Extracellular Space	other
INSR	4932439J01Rik, ALPHA SUBUNIT INSULIN RECEPTOR, CD220, INSULIN RECEPTOR, INSULIN RECEPTOR B, INSULIN RECEPTOR BETA, INSULIN RECEPTOR KINASE, INSULIN RPTK, IR, IR ALPHA, IR BETA, IR-B	insulin receptor	P06213	Plasma Membrane	kinase
ITGA1	ALPHA1 INTEGRIN, CD49A, INTEGRIN ALPHA 1, VLA1	integrin, alpha 1	P56199	Plasma Membrane	other
ITGA2	BR, CD49B, GP IA, INTEGRIN ALPHA 2, VLA-2, VLAA2	integrin, alpha 2 (CD49B, alpha 2 subunit of VLA-2 receptor)	P17301	Plasma Membrane	other
ITGA3	CD49C, Galactoprotein B3, GAP-B3, INTEGRIN ALPHA 3, MSK18, VCA-2, VL3A, VLA-3 alpha chain, VLA3a	integrin, alpha 3 (antigen CD49C, alpha 3 subunit of VLA-3 receptor)	P26006	Plasma Membrane	other
ITGA4	Alpha4 Integrin, CD49D, IA4, INTEGRIN-ALPHA 4, MGC90518	integrin, alpha 4 (antigen CD49D, alpha 4 subunit of VLA-4 receptor)	P13612	Plasma Membrane	other
ITGA5	CD49E, FNRA, INTEGRIN ALPHA 5, VLA5, VLA5A	integrin, alpha 5 (fibronectin receptor, alpha polypeptide)	P08648	Plasma Membrane	other
ITGA6	5033401O05Rik, CD49F, INTEGRIN-ALPHA 6	integrin, alpha 6	P23229	Plasma Membrane	other
ITGA9	(alpha)9, 2610002H11Rik, ALPHA-RLC, D130073C02, D9Ertd428e, INTEGRIN ALPHA 9, ITGA4L, RLC	integrin, alpha 9	Q13797	Plasma Membrane	other
ITGAL	CD11A, INTEGRIN ALPHA-L, LFA-1, LFA-1 ALPHA L, LFA1A, Ly-15, Ly-21	integrin, alpha L (antigen CD11A (p180), lymphocyte function-associated antigen 1; alpha polypeptide)	P20701	Plasma Membrane	other
ITGAM	C3 receptor, CD11B, CD11b/CD18, CR3, CR3A, F730045J24Rik, INTEGRIN ALPHA M, ITGAN, Ly-40, MAC-1, MAC1A, MO1A	integrin, alpha M (complement component receptor 3, alpha; also known as CD11b (p170), macrophage antigen alpha polypeptide)	P11215	Plasma Membrane	other
ITGAV	1110004F14Rik, 2610028E01Rik, CD51, INTEGRIN ALPHA V, MSK8, VNRA	integrin, alpha V (vitronectin receptor, alpha polypeptide, antigen CD51)	P06756	Plasma Membrane	other
ITGAX	CD11C, INTEGRIN ALPHA X, N418	integrin, alpha X (antigen CD11C (p150), alpha polypeptide)	P20702	Plasma Membrane	other
ITGB1	4633401G24Rik, BETA1 INTEGRIN, BETA1 INTEGRIN RECEPTOR, CD29, CD29 antigen, FNRB, GPIIA, INTEGRIN BETA 1 RECEPTOR, Integrin beta 1a, INTEGRIN BETA 1C, INTEGRIN BETA 1D, INTEGRIN BETA1, MDF2, MSK12, VLAB	integrin, beta 1 (fibronectin receptor, beta polypeptide, antigen CD29 includes MDF2, MSK12)	P05556	Plasma Membrane	transmembrane receptor
ITGB2	2E6, CD18, Cr3 beta, INTEGRIN-BETA 2, LAD, LCAMB, LFA-1, LFA-1 BETA 2, LFA1 BETA CHAIN, MF17, MFI7	integrin, beta 2 (antigen CD18 (p95), lymphocyte function-associated antigen 1; macrophage antigen 1 (mac-1) beta subunit)	P05107	Plasma Membrane	other
ITGB3	CD61, GP3A, GPIIIA, INGRB3, INTEGRIN-BETA 3	integrin, beta 3 (platelet glycoprotein IIIa, antigen CD61)	P05106	Plasma Membrane	transmembrane receptor
ITGB4	AA407042, C230078O20, CD104, INTEGRIN BETA 4A, INTEGRIN BETA 4D, INTEGRIN-BETA 4	integrin, beta 4	P16144	Plasma Membrane	transmembrane receptor
ITGB5	beta-5, Beta5 integrin, ESTM23, INTEGRIN BETA 5, Integrin Beta X, [b]-5, [b]5A, [b]5B	integrin, beta 5	P18084	Plasma Membrane	other
ITGB6	2210409C20Rik, 4831415H04Rik, INTEGRIN BETA 6, MGC94023	integrin, beta 6	P18564	Plasma Membrane	other
JAG1	AGS, AHD, AWS, Headturner, HJ1, Htu, JAGGED1, JAGL1, Ser-1, SERRATE-1, slalom	jagged 1 (Alagille syndrome)	P78504	Extracellular Space	growth factor
JAG2	D12Ggc2e, HJ2, JAGGED 2, mJagged2-1, Serh, Serrate2, Sm	jagged 2	Q9Y219	Extracellular Space	growth factor
KCNH2	Eag2, ERG1, Erg2, HERG, HERG CHANNEL, HERG1, Kv11.1, LQT, LQT2, M-erg, Merg1, merg1a, merg1b	potassium voltage-gated channel, subfamily H (eag-related), member 2	Q12809	Plasma Membrane	ion channel
KDR	6130401C07, Flk, FLK1, Krd-1, Ly73, MGC93590, VEGFR, VEGFR-2	kinase insert domain receptor (a type III receptor tyrosine kinase)	P35968	Plasma Membrane	kinase
KIT	Bs, C-KIT, c-Kit Gnnk+, CD117, Fdc, PBT, SCFR, Ssm, Tr-kit	v-kit Hardy-Zuckerman 4 feline sarcoma viral oncogene homolog	P10721	Plasma Membrane	kinase
KITLG	C-KIT LIGAND, Clo, CON, contrasted, DKFZp686F2250, Gb, KIT LIGAND, KITL, Kl, KL-1, Kl2, Mast cell factor, MGF, SCF, SCF RECEPTOR LIGAND, Scf164, SF, SL, SLF, STEEL, STEEL FACTOR, Stem cell factor	KIT ligand	P21583	Extracellular Space	growth factor
KLK3	APS, hK3, KLK2A1, PKAL, PLASMA PREKALLIKREIN, prostate specific antigen, PSA	kallikrein 3, (prostate specific antigen)	P07288	Extracellular Space	peptidase
L1CAM	CAML1, CD171, HSAS, HSAS1, Hyd, L1, L1 ISOFORM, MASA, MIC5, N-CAML1, NCAML1, S10, SPG1	L1 cell adhesion molecule	P32004	Plasma Membrane	other
LALBA	ALPHA LACTALBUMIN, LYZL7	lactalbumin, alpha-	P00709	Extracellular Space	enzyme
LAMA3	E170, Lama3B, LAMININ 5 ALPHA 3, LAMININ 5 ALPHA3-200, LAMININ ALPHA 3, LAMNA, LOCS, [a]3B	laminin, alpha 3	Q16787	Extracellular Space	other
LAMA5	KIAA1907, LAMININ ALPHA 5, mKIAA0533, [a]5	laminin, alpha 5	O15230	Extracellular Space	other
LEP	LEPTIN, OB, obese, Obgrp, OBS	leptin (obesity homolog, mouse)	P41159	Extracellular Space	growth factor
LGALS3	CBP35, GAL3, GALBP, GALECTIN-3, GBP, IgE binding protein, L-34, LGALS2, MAC-2, MGC105387	lectin, galactoside-binding, soluble, 3 (galectin 3)	P17931	Extracellular Space	other
LGALS8	1200015E08Rik, AW742467, D13Ertd524e, Gal-8, GALECTIN8, PCTA, PCTA-1, Po66-CBP	lectin, galactoside-binding, soluble, 8 (galectin 8)	O00214	Extracellular Space	other
LGALS3BP	90K, CyCAP, M2bp, MAC-2-BP, MGC93166, Ppicap	lectin, galactoside-binding, soluble, 3 binding protein	Q08380	Extracellular Space	other
LHB	CGB4, hLHB, leutropin, LH, LH BETA, LSH-B, LUTROPIN	luteinizing hormone beta polypeptide	P01229	Extracellular Space	other
LIF	CDF, cholinergic differentiation factor, D-FACTOR, HILDA, LEUKEMIA INHIBITORY FACTOR	leukemia inhibitory factor (cholinergic differentiation factor)	P15018	Extracellular Space	cytokine
LOX	H-rev142, LYSYL OXIDASE, MGC105112, Rrg, Rrg1, TSC-160	lysyl oxidase	P28300	Extracellular Space	enzyme
LPA	AK38, APOA, LP	lipoprotein, Lp(a)	P08519	Extracellular Space	other
LPL	Lipase, LIPD, LIPOPROTEIN LIPASE, MGC93586	lipoprotein lipase	P06858	Extracellular Space	enzyme
LRP1	A2MR, alpha-2-macroglobulin receptor, APOER, APR, CD91, LDL-RELATED 1, LRP, MGC88725	low density lipoprotein-related protein 1 (alpha-2-macroglobulin receptor)	Q07954	Plasma Membrane	transmembrane receptor
LRPAP1	A2MRAP, A2RAP, Alpha2 Macroglobulin Receptor-Associated Protein, HBP44, Heparin binding protein44, MRAP, RAP	low density lipoprotein receptor-related protein associated protein 1	P30533	Plasma Membrane	transmembrane receptor
LTA	cytokine, LT, LT-ALPHA, LT-[a], Ltx, LYMPHOTOXIN A, LYMPHOTOXIN ALPHA, TNF BETA, TNFB, TNFSF1, Tnfsf1b	lymphotoxin alpha (TNF superfamily, member 1)	P01374	Extracellular Space	cytokine
LTB	cytokine, LTBETA, Lymphotoxin B, LYMPHOTOXIN BETA, MGC108924, p33, TNFC, TNFSF3	lymphotoxin beta (TNF superfamily, member 3)	Q06643	Extracellular Space	cytokine
LTBR	CD18, D12S370, LT-BETA-R, Ltar, Lymphotoxin Receptor, TNF-R-III, Tnfbr, TNFCR, TNFR-RP, TNFR2-RP, TNFRSF3	lymphotoxin beta receptor (TNFR superfamily, member 3)	P36941	Plasma Membrane	transmembrane receptor
LTF	GIG12, HLF2, LACTOFERRIN, Lactotransferrin, Lf, MMS10-R, Ms10r, N lobe	lactotransferrin	P02788	Extracellular Space	peptidase
MAP2K2	ERK ACTIVATOR KINASE 2, MAPKK2, MEK2, Mitogen activated protein kinase kinase 2, MK2, MKK2, p45 MAPK KINASE, PRKMK2	mitogen-activated protein kinase kinase 2	P36507	Cytoplasm	kinase
MBL2	COLEC1, HSMBPC, MBL, MBL-C, MBP, Mbp-c, MBP1	mannose-binding lectin (protein C) 2, soluble (opsonic defect)	P11226	Extracellular Space	other
MCAM	1-gicerin, CD146, CD149, MELANOMA CELL ADHESION MOLECULE, MUC18, s-endo, s-gicerin	melanoma cell adhesion molecule	P43121	Plasma Membrane	other
MET	C-MET, HGF, HGFR, LOC360378, Par4, RCCP2	met proto-oncogene (hepatocyte growth factor receptor)	P08581	Plasma Membrane	kinase
MGAT3	1110038J12Rik, GNT-III, GNT3	mannosyl (beta-1,4-)-glycoprotein beta-1,4-N-acetylglucosaminyltransferase	Q09327	Cytoplasm	enzyme
MGAT5	4930471A21Rik, 5330407H02Rik, GLCNAC-TV, GNT-V, NA17-A	mannosyl (alpha-1,6-)-glycoprotein beta-1,6-N-acetyl-glucosaminyltransferase	Q09328	Cytoplasm	enzyme
MME	6030454K05Rik, C85356, CALLA, CD10, ENDOPEPTIDASE 24.11, Enkephalinase, MGC93576, NEP, NEPRILYSIN	membrane metallo-endopeptidase (neutral endopeptidase, enkephalinase, CALLA, CD10)	P08473	Plasma Membrane	peptidase
MMP1	CLG, CLGN, COLLAGENASE, COLLAGENASE1, INTERSTITIAL COLLAGENASE, Mcol-A, Mmp1a	matrix metalloproteinase 1 (interstitial collagenase)	P03956	Extracellular Space	peptidase
MMP2	CLG4, CLG4A, GELA, GELATINASE, GELATINASE A, Neutrophil Gelatinase, TBE-1	matrix metalloproteinase 2 (gelatinase A, 72kDa gelatinase, 72kDa type IV collagenase)	P08253	Extracellular Space	peptidase
MMP3	MT3-MMP, SL-1, SLN-1, STMY, STMY1, STR1, STROMELYSIN, STROMELYSIN1, TRANSIN, Transin-1 Metalloprotease	matrix metalloproteinase 3 (stromelysin 1, progelatinase)	P08254	Extracellular Space	peptidase
MMP7	MAT, MATRILYSIN, MATRILYSIN 2, MMP26, MPMM, MPSL1, PUMP-1	matrix metalloproteinase 7 (matrilysin, uterine)	P09237	Extracellular Space	peptidase
MMP9	B/MMP9, CLG4B, COLLAGENASE TYPE IV, GELATINASE B, GELB, Gl 92-kda, Ngb, pro-MMP-9, protease, zymogen	matrix metalloproteinase 9 (gelatinase B, 92kDa gelatinase, 92kDa type IV collagenase)	P14780	Extracellular Space	peptidase
MMP11	SL-3, ST3, STMY3, Stromelysin 3	matrix metalloproteinase 11 (stromelysin 3)	P24347	Extracellular Space	peptidase
MMP13	Clg, CLG3, COLL3, Collagenase 1, COLLAGENASE3, Matrix Metalloproteinase 13, MMP1	matrix metalloproteinase 13 (collagenase 3)	P45452	Extracellular Space	peptidase
MMP14	MMP-X1, MT-MMP, MT-MMP-1, MT1-MMP	matrix metalloproteinase 14 (membrane-inserted)	P50281	Extracellular Space	peptidase
MMP15	MT2-MMP, MTMMP2, SMCP-2	matrix metalloproteinase 15 (membrane-inserted)	P51511	Extracellular Space	peptidase
MMP19	MMP18, RASI, RASI-1	matrix metalloproteinase 19	Q99542	Extracellular Space	peptidase
MRAS	R-RAS, R-RAS3, Ras3	muscle RAS oncogene homolog	O14807	Plasma Membrane	enzyme
MS4A1	B1, Bp35, CD20, Fcer1b, LEU-16, Ly-44, MGC3969, MS4A2, S7	membrane-spanning 4-domains, subfamily A, member 1	P11836	Plasma Membrane	other
MSMB	beta-MSP, IGBF, MSP, MSPB, PIP, PN44, PRPS, PSP, PSP-94, PSP57	microseminoprotein, beta-	P08118	Extracellular Space	other
MSN	MOESIN	moesin	P26038	Plasma Membrane	other
MSR1	Macrophage acetyl LDL scavenger receptor, MSR, MSR-A, phSR1, phSR2, SCARA1, SCVR, SR, SR-A, SR-AI, SR-AII	macrophage scavenger receptor 1	P21757	Plasma Membrane	transmembrane receptor
MST1R	CDw136, Fv-2, PTK8, RON, STK	macrophage stimulating 1 receptor (c-met-related tyrosine kinase)	Q04912	Plasma Membrane	kinase
MUC1	CD227, EMA, Episialin, EPITHELIAL MEMBRANE ANTIGEN, H23AG, mucin, PANCREATIC MUCIN, PEM, PUM	mucin 1, transmembrane	P15941	Plasma Membrane	other
MUC2	2010015E03Rik, HH-Muc, MCM, MLP	mucin 2, intestinal/tracheal	Q02817	Extracellular Space	other
MUC4	ASGP-1, HSA276359, mucin 4, pSmc	mucin 4, tracheobronchial	Q99102	Extracellular Space	growth factor
NCAM1	CD56, E-NCAM, MSK39, NCAM, NCAM-120, NCAM-140, NCAM-180, NCAM-C, NCAM16	neural cell adhesion molecule 1	P13591	Plasma Membrane	other
NF2	ACN, BANF, MERLIN, Neurofibromatosis-2, SCH, SCHWANNOMIN	neurofibromin 2 (bilateral acoustic neuroma)	P35240	Plasma Membrane	other
NGFR	fNGFR, LNGFR, Ngf Receptor Subtype1, Np75, P75, p75 NEUROTROPHIN RECEPTOR, p75(NTR), p75lnfgr, p75LNGFR, P75NGFR, P75NTR, RNNGFRR, TNFRSF16	nerve growth factor receptor (TNFR superfamily, member 16)	P08138	Plasma Membrane	transmembrane receptor
NOG	NOGGIN, SYM1, SYNS1	noggin	Q13253	Extracellular Space	other
NOTCH1	9930111A19Rik, hN1, lin-12, Mis6, NOTCH, TAN1	Notch homolog 1, translocation-associated (Drosophila)	P46531	Plasma Membrane	transcription regulator
NOTCH2	AI853703, hN2, N2	Notch homolog 2 (Drosophila)	Q04721	Plasma Membrane	transcription regulator
NOTCH4	INT3, LOC224712, MGC74442, NOTCH3	Notch homolog 4 (Drosophila)	Q99466	Plasma Membrane	transcription regulator
NRG1	6030402G23Rik, ARIA, Crd-Nrg1, D230005F13Rik, Doc4, GGF, GGF2, GGFII, GP30, HEREGULIN, Heregulin beta-1, HGL, HRG, HRG BETA, HRG1, HRGA, HRGalpha, Ig-Nrg1, NAF, NDF, Ndf beta, NEUREGULIN, Nrg alpha, Nrg beta, Nrg1 beta, NRG1B1, SMDF, Ten-m4, Type III Nrg1	neuregulin 1	Q02297	Extracellular Space	growth factor
NTRK1	C80751, DELTA TRKA, Gp140 Trk, MTC, p140 TRK, p140-TrkA, PROTO-TRKA, Tkr, TRK, TRK1, TRKA, TRKA NGFR, TRKA1, TRKA2	neurotrophic tyrosine kinase, receptor, type 1	P04629	Plasma Membrane	kinase
NTRK2	GP145-TrkB, RATTRKB1, Tkrb, TRKB, TRKB1	neurotrophic tyrosine kinase, receptor, type 2	Q16620	Plasma Membrane	kinase
NTRK3	gp145(trkC), TRKC	neurotrophic tyrosine kinase, receptor, type 3	Q16288	Plasma Membrane	kinase
NTSR1	Neurotensin Receptor, NT-1R, NTR, NTR-1, Ntrh, Ntsr	neurotensin receptor 1 (high affinity)	P30989	Plasma Membrane	G-protein coupled receptor
OCLN	OCCLUDIN, Ocl	occludin	Q16625	Plasma Membrane	other
OSM	MGC20461, ONCOSTATIN M	oncostatin M	P13725	Extracellular Space	cytokine
OXTR	OT-R, OTR1, OXYTOCIN RECEPTOR	oxytocin receptor	P30559	Plasma Membrane	G-protein coupled receptor
P4HB	DSI, ERBA2L, ERp59, GIT, GLUTATHIONE INSULIN TRANSHYDROGENASE, PDI, Pdi1, Pdi2, PDIA1, PDIR, PO4DB, PO4HB, PROHB, PROTEIN DISULFIDE ISOMERASE, Thbp	procollagen-proline, 2-oxoglutarate 4-dioxygenase (proline 4-hydroxylase), beta polypeptide (protein disulfide isomerase-associated 1)	P07237	Cytoplasm	enzyme
PCSK2	6330411F23Rik, NEC2, PC2, Phpp-2, SPC2	proprotein convertase subtilisin/kexin type 2	P16519	Extracellular Space	peptidase
PDGFB	C-SIS, Pdgf beta, PDGF2, Pdgfrb, SIS, SSV	platelet-derived growth factor beta polypeptide (simian sarcoma viral (v-sis) oncogene homolog)	P01127	Extracellular Space	growth factor
PDGFRA	APDGFR, CD140A, MGC74795, PDGF ALPHA R, PDGF-ALPHA RECEPTOR, PDGFACE, PDGFR ALPHA, PDGFR-2	platelet-derived growth factor receptor, alpha polypeptide	P16234	Plasma Membrane	kinase
PDGFRB	CD140B, JTK12, PDGF BETA-RECEPTOR, PDGF RECEPTOR BETA, PDGF-R-BETA, PDGFR, PDGFR1	platelet-derived growth factor receptor, beta polypeptide	P09619	Plasma Membrane	kinase
PDPK1	MGC20087, MGC35290, PDK1, Pdk1 beta, PkB-like, PkB-like 1, PRO0461	3-phosphoinositide dependent protein kinase-1	Q9UI25	Cytoplasm	kinase
PECAM1	CD31, Er-Mp12, MGC102160, PECAM	platelet/endothelial cell adhesion molecule (CD31 antigen)	P16284	Plasma Membrane	other
PF4	CXCL4, LOC360918, Pf4a, RATPF4A, SCYB4	platelet factor 4 (chemokine (C-X-C motif) ligand 4)	P02776	Extracellular Space	cytokine
PHB	BAP32, PROHIBITIN	prohibitin	P35232	Nucleus	transcription regulator
PKD1	PBP, POLYCYSTIN 1	polycystic kidney disease 1 (autosomal dominant)	P98161	Plasma Membrane	ion channel
PKD2	APKD2, Pc2, PKD4, POLYCISTIN-2, POLYCYSTIN 2	polycystic kidney disease 2 (autosomal dominant)	Q13563	Plasma Membrane	ion channel
PLA2G6	CA2+ INDEPENDENT PHOSPHOLIPASE A2, CaI-PLA2, GVI, IPLA2, MGC93880, PLA2	phospholipase A2, group VI (cytosolic, calcium-independent)	O60733	Cytoplasm	enzyme
PLA2G2A	14-3-3, EF, GIIC sPLA2, MOM1, PLA2, PLA2 TYPE IIA, PLA2B, PLA2L, PLA2S, PLAS1, RASF-A, sPLA2, SPLA2-IIA	phospholipase A2, group IIA (platelets, synovial fluid)	P14555	Extracellular Space	enzyme
PLA2G4A	CPLA2, CPLA2-ALPHA, p85CPLA2, Pla2c, PLA2G4	phospholipase A2, group IVA (cytosolic, calcium-dependent)	P47712	Cytoplasm	enzyme
PLAT	D8Ertd2e, MGC18508, PATISS, SCTPA, T-PA	plasminogen activator, tissue	P00750	Extracellular Space	peptidase
PLAU	ATF, SCUPA, U-PA, UPA-H, UPAM, URK, UROKINASE	plasminogen activator, urokinase	P00749	Extracellular Space	peptidase
PLAUR	CD87, Par, Plaur3, U-PAR, uPAR-2, uPAR-3, URKR, UROKINASE TYPE PLASMINOGEN RECEPTOR, Urokinase-type plasminogen activator receptor	plasminogen activator, urokinase receptor	Q03405	Plasma Membrane	transmembrane receptor
PLD1	C85393, Pc-Plc, Phospholipase D1, PLD1A, PLD1B, Plda, Pldb	phospholipase D1, phophatidylcholine-specific	Q13393	Cytoplasm	enzyme
PLD2	Pldc	phospholipase D2	O14939	Cytoplasm	enzyme
PLG	Angiostatin, DKFZp779M0222, GLU PLASMINOGEN, GLU-PG, Pg, Plasmin, PLASMIN HUMAN PROTEIN, PLASMINOGEN	plasminogen	P00747	Extracellular Space	peptidase
POR	CPR, Cyp, CYPOR, CYTOCHROME P-450 REDUCTASE, NADH OXYDOREDUCTASE, NADPH CYT P450 REDUCTASE, Nadph Cytochrome C Reductase, NADPH DEPENDENT CYTOCHROME P450 REDUCTASE, NADPH Reductase, NPR, P450 (cytochrome) oxidoreductase, P450 Oxidoreductase, Red	P450 (cytochrome) oxidoreductase	P16435	Cytoplasm	enzyme
PRF1	Cyta, HPLH2, MGC108712, MGC65093, P1, PERFORIN, Peripherin, PFP, RATCYTA, Rds	perforin 1 (pore forming protein)	P14222	Cytoplasm	other
PRKCD	D14Ertd420e, MAY1, MGC49908, novel Pkc delta, nPKC-delta, PKC DELTA, PKCD, PKC[D]	protein kinase C, delta	Q05655	Cytoplasm	kinase
PRKCZ	14-3-3-zetaisoform, Apkc zeta, PKC ZETA, PKC2, PKCZ, r14-3-3, zetaPKC	protein kinase C, zeta	Q05513	Cytoplasm	kinase
PRKD1	nPKC-mu, PKC-MU, PKCM, PKD, PRKCM	protein kinase D1	Q15139	Cytoplasm	kinase
PRL	Dlt, PRLB, PRLSD1, Prol, PROLACTIN, RATPRLSD1, RNPROL	prolactin	P01236	Extracellular Space	cytokine
PRLR	hPRLrI, Pr-1, Pr-3, PRL RECEPTOR, Prlr intermediate, Prlr short, Prlr-rs1, PROLACTIN RECEPTOR, RATPRLR	prolactin receptor	P16471	Plasma Membrane	transmembrane receptor
PRNP	+Prnp, ASCR, CD230, CJD, CTMPRP, GSS, MGC26679, Prion, PRION PROTEIN, PRIP, Prn, Prn-i, Prnpa, PRP, PrP27-30, PrP33-35C, PRPC, PrPSc, PRPTSE, Sinc	prion protein (p27-30) (Creutzfeld-Jakob disease, Gerstmann-Strausler-Scheinker syndrome, fatal familial insomnia)	P04156	Plasma Membrane	other
PROS1	PROS, PROTEIN S, protein Sa, PS 26, PS21, PS22, PS23, PS24, PS25, PSA	protein S (alpha)	P07225	Extracellular Space	other
PSAP	Co-beta-glucosidase, CSAct, Dispersin, FLJ00245, GLBA, MGC110993, PROSAPOSIN, SAP, SAP1, SAPOSIN PROTEINS A-D, SGP-1, SGP1A	prosaposin (variant Gaucher disease and variant metachromatic leukodystrophy)	P07602	Extracellular Space	other
PSCA	2210408B04Rik, PRO232	prostate stem cell antigen	O43653	Plasma Membrane	other
PSEN1	AD3, Ad3h, FAD, PRESENILIN1, PS-1, S182	presenilin 1 (Alzheimer disease 3)	P49768	Cytoplasm	other
PSEN2	AD3L, AD3LP, AD4, Ad4h, AI266870, ALG-3, E5-1, PRESENILIN 2, PS-2, PS2V, PSNL2, STM2	presenilin 2 (Alzheimer disease 4)	P49810	Cytoplasm	other
PTAFR	PAFR	platelet-activating factor receptor	P25105	Plasma Membrane	G-protein coupled receptor
PTCH	A230106A15Rik, BCNS, HPE7, mes, NBCCS, patched, Patched1, PTC, PTC1, PTCH1	patched homolog (Drosophila)	Q13635	Plasma Membrane	transmembrane receptor
PTGIS	CYP8, CYP8A1, Pgi2, PGIS, Prostacyclin Synthase, PTGI	prostaglandin I2 (prostacyclin) synthase	Q16647	Cytoplasm	enzyme
PTGS1	COX1, COX3, Cytochrome C Oxidase Subunit 3, PCOX1, PGG/HS, PGH SYNTHASE, PGHS-1, Pgs constitutive form, PHS1, PTGHS	prostaglandin-endoperoxide synthase 1 (prostaglandin G/H synthase and cyclooxygenase)	P23219	Cytoplasm	enzyme
PTGS2	COX-2, griPGHS, hCox-2, PGG/HS, PGH synthase 2, PGHS-2, Pgs2, Pgsi, PHS-2, TIS10	prostaglandin-endoperoxide synthase 2 (prostaglandin G/H synthase and cyclooxygenase)	P35354	Cytoplasm	enzyme
PTHLH	HHM, MGC14611, parathyroid hormone-like hormone A, PARATHYROID HORMONE-RELATED PROTEIN PRECURSOR, PLP, PTH-like, PTHR, PTHRP, Rho (PTH)-(1-34)	parathyroid hormone-like hormone	P12272	Extracellular Space	other
PTHR1	HKRK, PLP/PTH receptor, PPR, Ppr1, PTH/PTHRP RECEPTOR, Pth/pthrp type 1 receptor, PTH1 RECEPTOR, PTH1R, PTHR, PTHREL, PTHRP RECEPTOR, Type 1 pth/pthrp receptor	parathyroid hormone receptor 1	Q03431	Plasma Membrane	G-protein coupled receptor
PTPN6	HCP, HCPH, HPTP1C, me, motheaten, PTP-1C, Ptph6, SH-PTP1, SHP-1, SHP-1L	protein tyrosine phosphatase, non-receptor type 6	P29350	Cytoplasm	phosphatase
PTPNS1	BIT, CD172a, MFR, MYD-1, Ox41, P tyros subs 1, P84, SHP-1, SHPS-1, SIRP, SIRP ALPHA, SIRP-ALPHA-1, SIRPalpha2	protein tyrosine phosphatase, non-receptor type substrate 1	P78324	Plasma Membrane	phosphatase
PTPRA	HEPTP, HLPR, HPTPA, HPTPalpha, Leukocyte common antigen-related peptide (protein tyrosine phosphate), LOC360370, LRP, MGC93561, PTP-ALPHA, PTPA, PTPRL2, PTP[a], R-PTP-ALPHA, RPTPA, RPTRalpha, RPTR[a]	protein tyrosine phosphatase, receptor type, A	P18433	Plasma Membrane	phosphatase
PTPRC	B220, CD45, CD45R, GP180, LCA, Ly-5, Lyt-4, RT7, T200	protein tyrosine phosphatase, receptor type, C	P08575	Plasma Membrane	phosphatase
PTPRF	LAR, Lar ptp2b, LARFN5C, LARS	protein tyrosine phosphatase, receptor type, F	P10586	Plasma Membrane	phosphatase
PTPRG	AW046354, AW549872, HPTPG, PTP-GAMMA, PTPG, R-PTP-GAMMA, RPTPG	protein tyrosine phosphatase, receptor type, G	P23470	Plasma Membrane	phosphatase
PTPRJ	BET, Byp, CD148, DEP-1, HPTPeta, PTP ETA C, PTP-ETA, PTP-ETA M, Ptpb2, PTPbeta2, R-PTP-ETA, SCC1	protein tyrosine phosphatase, receptor type, J	Q12913	Plasma Membrane	phosphatase
PTPRO	GLEPP1, PTP PHI, PTP-BK, PTP-OMICRON, PTP-U2, PTPROt, RPTP-BK	protein tyrosine phosphatase, receptor type, O	Q16827	Plasma Membrane	phosphatase
PVRL2	CD112, HVEB, MPH, NECTIN 2, PRR2, Pvr, PVRR2, Pvs	poliovirus receptor-related 2 (herpesvirus entry mediator B)	Q92692	Plasma Membrane	other
PYY	GHYY, MGC19143, RATGHYY, YY	peptide YY	P10082	Extracellular Space	other
RAF1	6430402F14Rik, C-RAF, C-RAF1, D830050J10Rik, MURINE LEUKEMIA VIRAL ONCOGENE HOMOLOG1, p74raf1, RAF, RAF KINASE, V-RAF	v-raf-1 murine leukemia viral oncogene homolog 1	P04049	Cytoplasm	kinase
RAMP1		receptor (calcitonin) activity modifying protein 1	O60894	Plasma Membrane	transporter
RAP1GAPII	1300019I11Rik, 2310004O14Rik, KIAA0474, KREV-1, RAP1B.GAP, Rap1ga1, RAP1GAP, RAPGAP, RAPGAPII, SMGP21	RAP1, GTPase activating protein 1	P47736	Cytoplasm	other
RDX	MGC95168, RADIXIN	radixin	P35241	Cytoplasm	other
RET	C-RET, CDHF12, HSCR1, MEN2A, MEN2B, MTC1, PTC, Ret Kinase, RET PROTO-ONCOGENE, Ret short, RET-ELE1, RET51, RET9	ret proto-oncogene (multiple endocrine neoplasia and medullary thyroid carcinoma 1, Hirschsprung disease)	P07949	Plasma Membrane	kinase
RHOA	Aplysia ras-related homolog 12, ARH12, ARHA, Arha1, ARHA2, MGC72339, RHO12, RHOH12	ras homolog gene family, member A	P61586	Cytoplasm	enzyme
RHOB	AA017882, Aplysia ras-related homolog B, ARH6, ARHB, Ras homolog gene family, member ab, RHOH6, SEQUENCE 12 FROM PATENT WO9954460	ras homolog gene family, member B	P62745	Cytoplasm	enzyme
ROS1	c-ros, MCF3, ROS, ROS1C	v-ros UR2 sarcoma virus oncogene homolog 1 (avian)	P08922	Plasma Membrane	kinase
RYK	D3S3195, DERAILED, ERK-3, Etk3, Nyk-R, RYK1, Vik	RYK receptor-like tyrosine kinase	P34925	Plasma Membrane	kinase
S100B	Bpb, MGC74317, MGC93559, NEF, S100, S100P	S100 calcium binding protein, beta (neural)	P04271	Cytoplasm	other
SCARB1	CD36, CD36L1, CLA-1, D5Ertd460e, HDL Receptor, mSR-BI, Scavenger receptor class b1, SR-B1, SR-BI	scavenger receptor class B, member 1	Q8WTV0	Plasma Membrane	transporter
SCYE1	EMAP-2, EMAP-II, endothelial monocyte-activating polypeptide, p43	small inducible cytokine subfamily E, member 1 (endothelial monocyte-activating)	Q12904	Extracellular Space	cytokine
SDC1	BB4, CD138, HSPG, SDC, SYN1, Synd, SYND1, SYNDECA, Syndecan, SYNDECAN-1	syndecan 1	P18827	Plasma Membrane	other
SDC2	HSPG, HSPG1, SYND2, SYNDECAN-2	syndecan 2 (heparan sulfate proteoglycan 1, cell surface-associated, fibroglycan)	P34741	Plasma Membrane	other
SELE	CD62E, E-SELECTIN, ELAM, ELAM1, ESEL, LECAM2, SELECTIN E	selectin E (endothelial adhesion molecule 1)	P16581	Plasma Membrane	other
SELL	A.11, CD62L, hLHRc, L-SELECTIN, LAM-1, LECAM-1, Leu-8, LNHR, LSEL, Ly-22, Ly-m22, LYAM1, lymphocyte adhesion molecule 1, Mel14, PLNHR, TQ1	selectin L (lymphocyte adhesion molecule 1)	P14151	Plasma Membrane	other
SELP	CD62, CD62P, CD62P antigen, FLJ45155, GMP140, GMRP, GRMP, P-SELECTIN, PADGEM, PSEL, PSELECT	selectin P (granule membrane protein 140kDa, antigen CD62)	P16109	Plasma Membrane	other
SELPLG	CD162, CLA, P-selectin ligand, PSGL-1, Selpl	selectin P ligand	Q14242	Plasma Membrane	other
SERPINA1	A1-PI, A1A, A1AT, AAT, ALPHA 1 PROTEINASE INHIBITOR, Alpha-1-antitrypsin, D12Ucla2, Dom2, MGC23330, MGC9222, PI, PI1, PI2, Pre, Pre-1, PRO2275, Serine protease inhibitor 1-2, Serpina1b, Spi-1, Spi1-2, [A]1-PI	serine (or cysteine) proteinase inhibitor, clade A (alpha-1 antiproteinase, antitrypsin), member 1	P01009	Extracellular Space	other
SERPINB2	HsT1201, Monocyte Arg-serpin, ovalbumin, PAI, PAI-2, Pai2a, Pap, PLANH2	serine (or cysteine) proteinase inhibitor, clade B (ovalbumin), member 2	P05120	Extracellular Space	other
SERPINC1	ANTITHROMBIN, ANTITHROMBIN III, ANTITHROMBIN3, At-3, ATIII, MGC22579	serine (or cysteine) proteinase inhibitor, clade C (antithrombin), member 1	P01008	Extracellular Space	other
SERPINE1	BETA MIGRATING PLAS ACTIVATOR, BETA-MIGRATING PLASMINOGEN ACTIVATOR INHIBITOR I, PAI, PAI-1, PAI1A, Pai1aa, Planh, PLANH1, PLASMINOGEN ACTIVATOR INHIBITOR1, RATPAI1A	serine (or cysteine) proteinase inhibitor, clade E (nexin, plasminogen activator inhibitor type 1), member 1	P05121	Extracellular Space	other
SHBG	ABP, Abpa, SBP	sex hormone-binding globulin	P04278	Extracellular Space	other
SHC1	FLJ26504, p52SHC, P66, p66SHC, SHC, Shc (46 kDa isoform), SHC P46, Shc p52, Shc p52 isoform, SHC P66, SHC P66 ISOFORM, SHCA	SHC (Src homology 2 domain containing) transforming protein 1	P29353	Cytoplasm	other
SIGLEC7	AIRM1, p75, P75/AIRM-1, QA79	sialic acid binding Ig-like lectin 7	Q9Y286	Plasma Membrane	other
SILV	D10H12S53E, D12S53E, D12S53Eh, GP100, gp87, ME20, PMEL17, SI, SIL	silver homolog (mouse)	P40967	Plasma Membrane	enzyme
SLC19A1	CHMD, FOLT, IFC1, MGC93506, MTX1, REFC, RFC, RFC-1, RFT-1	solute carrier family 19 (folate transporter), member 1	P41440	Plasma Membrane	transporter
SLC26A3	9030623B18Rik, 9130013M11Rik, CLD, DRA, DRA protein	solute carrier family 26, member 3	P40879	Plasma Membrane	transporter
SLC35A2	Had-1, Sfc8, UGALT, UGAT, UGT, UGT1, UGT2, UGTL	solute carrier family 35 (UDP-galactose transporter), member A2	P78381	Cytoplasm	transporter
SLC3A2	4F2, 4F2 heavy chain, 4F2HC, 4T2HC, CD98, CD98 HEAVY CHAIN, CD98HC, Ly-10, Ly-m10, MDU1, Mgp-2hc, NACAE	solute carrier family 3 (activators of dibasic and neutral amino acid transport), member 2	P08195	Plasma Membrane	transporter
SLC4A1	AE1, BAND3, BND3, CD233, CFB3, DI, EMPB3, EPB3, KAE1, KB3, l11Jus51, MGC93554, RTA1A, WD, WD1	solute carrier family 4, anion exchanger, member 1 (erythrocyte membrane protein band 3, Diego blood group)	P02730	Plasma Membrane	transporter
SLC5A5	MGNIS, NA IODIDE SYMPORTER, NIS	solute carrier family 5 (sodium iodide symporter), member 5	Q92911	Plasma Membrane	transporter
SMO	bnb, D13Mgi8, E130215L21Rik, Gx, SMOH	smoothened homolog (Drosophila)	Q99835	Plasma Membrane	G-protein coupled receptor
SPARC	BM-40, ON, OSTEONECTIN	secreted protein, acidic, cysteine-rich (osteonectin)	P09486	Extracellular Space	other
SPINT2	AL024025, BIKUNIN, HAI-2, Kop, MGC72638, PB, PLACENTAL BIKUNIN	serine protease inhibitor, Kunitz type, 2	O43291	Extracellular Space	other
SPN	A630014B01Rik, CD43, Galgp, GPL115, LSN, Lsn1, Ly-48	sialophorin (gpL115, leukosialin, CD43)	P16150	Plasma Membrane	transmembrane receptor
SPP1	Apl-1, BNSP, Bone Sialoprotein, Bsp, BSPI, Eta, ETA-1, Minopontin, OP, OPN, Opnl, OSP, OSTEOPONTIN, Ric, Secreted phosphoprotein 1, UROPONTIN	secreted phosphoprotein 1 (osteopontin, bone sialoprotein I, early T-lymphocyte activation 1)	P10451	Extracellular Space	cytokine
SST	SMST, SOM, SOMATOSTATIN, Somatostatin 14, Somatostatin 28, SRIF, Srih, SS, SS-14, SS-28	somatostatin	P61278	Extracellular Space	other
SSTR2	Smstr-2, SST2	somatostatin receptor 2	P30874	Plasma Membrane	G-protein coupled receptor
ST14	Epithin, HAI, MATRIPTASE, MT-SP1, PRSS14, SNC19, TADG-15	suppression of tumorigenicity 14 (colon carcinoma, matriptase, epithin)	Q9Y5Y6	Plasma Membrane	peptidase
SULF1	HSULF-1, KIAA1077	sulfatase 1	Q8IWU6	Unknown	enzyme
TACSTD1	CO17-1A, D5.7a, EGP, Egp314, EGP34, EGP40, EP-CAM, GA733-2, hEGP-2, KSA, Ly74, M4S1, MIC18, MK-1, Tacsd1, TROP1	tumor-associated calcium signal transducer 1	P16422	Plasma Membrane	other
TBXA2R	MGC107665, Thromboxane A2 Receptor, TP, TP ALPHA, TP BETA, TXA2 RECEPTOR, TXA2-R, TXA2/PGH2 RECEPTOR	thromboxane A2 receptor	P21731	Plasma Membrane	G-protein coupled receptor
TBXAS1	CYP5, CYP5A1, p450v, THAS, TS, TX SYNTHASE, Txa Synthase, TXAS, TXS	thromboxane A synthase 1 (platelet, cytochrome P450, family 5, subfamily A)	P24557	Plasma Membrane	enzyme
TCN2	D22S676, D22S750, TC2, Tcn2p, Transcobalamin 2, Transcobalamine 2	transcobalamin II; macrocytic anemia	P20062	Extracellular Space	transporter
TDGF1	CR, CR1, CRGF, CRIPTO	teratocarcinoma-derived growth factor 1	P13385	Extracellular Space	growth factor
TEK	AA517024, CD202B, Hyk, TIE-2, VMCM, VMCM1	TEK tyrosine kinase, endothelial (venous malformations, multiple cutaneous and mucosal)	Q02763	Plasma Membrane	kinase
TF	Cd176, HP, Hpx, MGC93500, PRO1557, PRO2086, Serotransferrin precursor, TFN, TRANSFERRIN, Trf	transferrin	P02787	Extracellular Space	other
TFPI	A630013F22Rik, EPI, LACI, TFPI1	tissue factor pathway inhibitor (lipoprotein-associated coagulation inhibitor)	P10646	Extracellular Space	other
TFPI2	PP5, PP5/TFPI-2	tissue factor pathway inhibitor 2	P48307	Extracellular Space	other
TFRC	2610028K12Rik, CD71, E430033M20Rik, Mtvr-1, p90, TFNR, TFR, TFR1, TRANSFERRIN RECEPTOR, TRFR	transferrin receptor (p90, CD71)	P02786	Plasma Membrane	transporter
TG	AITD3, Cog, T3, T4, Tgn, THYROGLOBULIN, THYROID HORMONE	thyroglobulin	P01266	Extracellular Space	other
TGFA	RATTGFAA, TFGA, TGF ALPHA, TGFAA, wa-1	transforming growth factor, alpha	P01135	Extracellular Space	growth factor
TGFBR1	ACVRLK4, ALK-5, AU017191, MGC93659, T BETA R1, TBETAR-I, TGF -BETA R1/R4, TGF BETA I RECEPTOR, TGF BETA TYPE I RECEPTOR, TGF-BETA-R1	transforming growth factor, beta receptor I (activin A receptor type II-like kinase, 53kDa)	P36897	Plasma Membrane	kinase
TGFBR2	1110020H15Rik, DNIIR, HNPCC6, MFS2, RIIC, RIIDN, T BETA R2, Tbeta, TBETAR-II, TBRLL, Tgf beta2 receptor, TGF-beta 2, TGF-BETA RECEPTOR TYPE 2, TGF-BETA TYPE II RECEPTOR, TRANSFORMING GROWTH FACTOR RECEPTOR TYPE 2	transforming growth factor, beta receptor II (70/80kDa)	P37173	Plasma Membrane	kinase
TGFBR3	1110036H20Rik, AU015626, BETAGLYCAN, TBRIII, Tgf beta Receptor 3, TGF-BETA TYPE III RECEPTOR, TGFR-3, Triii	transforming growth factor, beta receptor III (betaglycan, 300kDa)	Q03167	Plasma Membrane	kinase
THBD	CD141, THRM, THROMBOMODULIN, TM	thrombomodulin	P07204	Plasma Membrane	transmembrane receptor
THBS1	tbsp1, THBS, THROMBOSPONDIN-1, TS-1, TSP, TSP-1	thrombospondin 1	P07996	Extracellular Space	other
THBS2	THROMBOSPONDIN 2, TSP2	thrombospondin 2	P35442	Extracellular Space	other
THY1	CD7, CD90, Thy-1.2, Thy1.1	Thy-1 cell surface antigen	P04216	Plasma Membrane	other
TIMP1	CLGI, EPA, EPO, HCI, Metalloproteinase1 Inhibitor, MGC7143, TIMP	tissue inhibitor of metalloproteinase 1 (erythroid potentiating activity, collagenase inhibitor)	P01033	Extracellular Space	other
TIMP2	CSC-21K, D11Bwg1104e, MGC105282	tissue inhibitor of metalloproteinase 2	P16035	Extracellular Space	other
TIMP3	HSMRK222, K222TA2, SFD	tissue inhibitor of metalloproteinase 3 (Sorsby fundus dystrophy, pseudoinflammatory)	P35625	Extracellular Space	other
TIMP4		tissue inhibitor of metalloproteinase 4	Q99727	Extracellular Space	other
TJP1	DKFZp686M05161, ZO-1, zona occludens 1, ZONULA OCCLUDENS 1	tight junction protein 1 (zona occludens 1)	Q07157	Plasma Membrane	other
TLR1	DKFZp547I0610, DKFZp564I0682, KIAA0012, MGC104956, rsc786, TIL, TOLL LIKE RECEPTOR 1	toll-like receptor 1	Q15399	Plasma Membrane	transmembrane receptor
TLR2	Ly105, TIL4	toll-like receptor 2	O60603	Plasma Membrane	transmembrane receptor
TMPRSS3	DFNB10, DFNB8, ECHOS1, TADG12	transmembrane protease, serine 3	P57727	Plasma Membrane	peptidase
TNC	CTN-C, HXB, TEN, TENASCIN C, TN	tenascin C (hexabrachion)	P24821	Extracellular Space	other
TNF	AT-TNF, cytokine, DIF, Differentiation-induced Factor, RATTNF, TNF-ALPHA, TNFA, Tnfsf1a, TNFSF2	tumor necrosis factor (TNF superfamily, member 2)	P01375	Extracellular Space	cytokine
TNFRSF8	CD30, D1S166E, Ki, KI-1	tumor necrosis factor receptor superfamily, member 8	P28908	Plasma Membrane	transmembrane receptor
TNFRSF14	ATAR, HVEA, HVEM, LIGHTR, MGC108903, Tnfrs14, TR2	tumor necrosis factor receptor superfamily, member 14 (herpesvirus entry mediator)	Q92956	Plasma Membrane	transmembrane receptor
TNFRSF21	BM-018, DR6, TR7	tumor necrosis factor receptor superfamily, member 21	O75509	Plasma Membrane	other
TNFRSF10A	APO2, Death receptor 4, DR4, MGC9365, TRAIL receptor-1, TRAIL-R1	tumor necrosis factor receptor superfamily, member 10a	O00220	Plasma Membrane	transmembrane receptor
TNFRSF10B	Death receptor 5, DR5, KILLER, KILLER/DR5, Ly98, MK, TRAIL receptor-2, TRAIL-R2, TRICK2, TRICK2A, TRICK2B, TRICKB, ZTNFR9	tumor necrosis factor receptor superfamily, member 10b	O14763	Plasma Membrane	transmembrane receptor
TNFRSF10C	DCR1, LIT, TRAILR3, TRID	tumor necrosis factor receptor superfamily, member 10c, decoy without an intracellular domain	O14798	Plasma Membrane	transmembrane receptor
TNFRSF10D	DCR2, TRAILR4, TRUNDD	tumor necrosis factor receptor superfamily, member 10d, decoy with truncated death domain	Q9UBN6	Plasma Membrane	transmembrane receptor
TNFRSF11A	EOF, FEO, Ly109, mRANK, ODAR, ODFR, OFE, OPGL receptor, PDB2, RANK, TRANCE-R	tumor necrosis factor receptor superfamily, member 11a, activator of NFKB	Q9Y6Q6	Plasma Membrane	transmembrane receptor
TNFRSF11B	MGC29565, MGC93568, OCIF, OPG, OSTEOPROTEGERIN, TNFR11, TR1	tumor necrosis factor receptor superfamily, member 11b (osteoprotegerin)	O00300	Plasma Membrane	transmembrane receptor
TNFRSF1A	CD120A, FPF, MGC105478, MGC19588, P55, p55-R, p60, p60 TNF RECEPTOR, TBP1, Tnf alpha receptor p60, Tnf Alpha Receptor Type1, TNF RECEPTOR 1, TNF-Alpha Receptor 2, TNF-ALPHA RECEPTOR TYPE I, TNF-R, TNF-R-I, TNF-R1, TNF-R55, TNFAR, TNFBP, TNFR-2, TNFR60, TNFRP55	tumor necrosis factor receptor superfamily, member 1A	P19438	Plasma Membrane	transmembrane receptor
TNFRSF1B	CD120b, p70TNFR, P75, p75TNFR, p80, P80 TNF RECEPTOR, TBPII, TNF ALPHA RII, TNF-R-II, TNF-R2, TNF-R75, TNFBR, TNFR P75, TNFR-1, TNFR80	tumor necrosis factor receptor superfamily, member 1B	P20333	Plasma Membrane	transmembrane receptor
TNFSF7	CD27L, CD27LG, CD70	tumor necrosis factor (ligand) superfamily, member 7	P32970	Extracellular Space	cytokine
TNFSF8	CD153, CD30L, CD30LG	tumor necrosis factor (ligand) superfamily, member 8	P32971	Extracellular Space	cytokine
TNFSF10	Apo-2 ligand, APO-2L, Ly81, TL2, TRAIL	tumor necrosis factor (ligand) superfamily, member 10	P50591	Extracellular Space	cytokine
TNFSF11	hRANKL2, Ly109l, ODF, OPG, OPGL, OSTEOPROTEGERIN LIGAND, RANKL, Rankl1, sOdf, TRANCE	tumor necrosis factor (ligand) superfamily, member 11	O14788	Extracellular Space	cytokine
TNFSF14	Atar, HVEM-L, LIGHT, LIGHT/HVEM-L, LTg, Ly113, TR2	tumor necrosis factor (ligand) superfamily, member 14	O43557	Extracellular Space	cytokine
TNFSF13B	BAFF, BLYS, D8Ertd387e, delta BAFF, TALL-1, THANK, TNFSF20, ZTNF4	tumor necrosis factor (ligand) superfamily, member 13b	Q9Y275	Extracellular Space	cytokine
TPMT	OCCLUDIN, Ocln, Thiopurine Methyltransferase	thiopurine S-methyltransferase	P51580	Cytoplasm	enzyme
TRA1	ECGP, ENDOPLASMIN, ERp99, GP96, GRP94	tumor rejection antigen (gp96) 1	P14625	Plasma Membrane	other
TRA@	LOC290184, MGC22624, MGC23964, MGC71411, N30.7TCRA, PT ALPHA, TCR ALPHA, TCRA, TCRD, TEA, TRA, TRAV6-7, TRAV6D-7, TRDD3	T cell receptor alpha locus	P01848	Plasma Membrane	other
TSHR	hTSHR-I, hypothroid, hyt, LGR3, MGC75129, pet, THYROTROPIN RECEPTOR, TSH RECEPTOR, TSHRA	thyroid stimulating hormone receptor	P16473	Plasma Membrane	G-protein coupled receptor
TYRO3	Brt, BYK, Dtk, Etk-2, RSE, SKY, Tif	TYRO3 protein tyrosine kinase	Q06418	Plasma Membrane	kinase
UCP2	SLC25A8, UCPH	uncoupling protein 2 (mitochondrial, proton carrier)	P55851	Cytoplasm	transporter
UGCG	AU043821, C80537, CERAMIDE TRANSFERASE, CGLCT, Cgt, Epcs21, GCS, GLCCER SYNTHASE, GlcT-1, GLUCOSYLCERAMIDE SYNTHASE, Glucosylceramide Synthetase, Ugcgl, Ugtr	UDP-glucose ceramide glucosyltransferase	Q16739	Cytoplasm	enzyme
VCAM1	CD106, DKFZp779G2333, INCAM-100, MGC108734, MGC99561, VCAM, VCAM1B, VECAM1	vascular cell adhesion molecule 1	P19320	Plasma Membrane	other
VEGF	MGC70609, VEGF-A, VEGF1, VEGF120, Vegf165, Vegf3, Vegfa, Vegfa 188, VPF, VPF/VEGF	vascular endothelial growth factor	P15692	Extracellular Space	growth factor
VEGFC	AW228853, Flt4 ligand, Flt4-L, VEGF2, VRP	vascular endothelial growth factor C	P49767	Extracellular Space	growth factor
VIPR1	HVR1, II, MGC95067, PACAP receptor type ii, PACAP-R-2, PVR2, RATVASREC, RCD1, RDC1, VASREC, Vip1 Receptor, VIPR, VIRG, VPAC1, Vpac1 receptor, VPAC1R	vasoactive intestinal peptide receptor 1	P32241	Plasma Membrane	G-protein coupled receptor
VTN	Aa1018, V75, VITRONECTIN, VN, VNT	vitronectin (serum spreading factor, somatomedin B, complement S-protein)	P04004	Extracellular Space	other
WNT1	INT1, sw, swaying, Wg	wingless-type MMTV integration site family, member 1	P04628	Extracellular Space	other
WNT5A	8030457G12Rik, hWNT5A	wingless-type MMTV integration site family, member 5A	P41221	Extracellular Space	other

## Sheet: pancreas_450
Name	Synonym	Description	UniProt AC	Location	Family
ABCB1	ABC20, Abcb1a, Abcb4, CD243, CLCS, GP170, MDR, MDR1, Mdr1a, MDR1B, MDR3, P-glycoprotein, P-GP, Pgy-3, PGY1	ATP-binding cassette, sub-family B (MDR/TAP), member 1	P08183	Plasma Membrane	transporter
ABCC1	ABC29, ABCC, Abcc1a, Abcc1b, Avcc1a, DKFZp781G125, GS-X, Mdrap, MRP, MRP1	ATP-binding cassette, sub-family C (CFTR/MRP), member 1	P33527	Plasma Membrane	transporter
ABCG2	ABC1, ABC15, ABCP, BCRP, BCRP1, BMDP, EST157481, MRX, MXR, MXR1	ATP-binding cassette, sub-family G (WHITE), member 2	Q9UNQ0	Plasma Membrane	transporter
ACSL5	1700030F05Rik, ACS2, ACS5, Acyl CoA Synthetase 5, FACL5, Fatty Acid Coenzyme A Ligase, Long Chain5	acyl-CoA synthetase long-chain family member 5	Q9ULC5	Cytoplasm	enzyme
ACVR1	Activin A Receptor, ACTR1, ACTRI, ActRIA, Acvr, ACVRLK2, ALK2, Alk8, D330013D15Rik, SKR1, Tsk7L, TSK7L/R1	activin A receptor, type I	Q04771	Plasma Membrane	kinase
ACVR2	ACTR2A, ACTRII, ACTRIIA, Acvr2a, tActRII	activin A receptor, type IIA	P27037	Plasma Membrane	kinase
ADAM9	KIAA0021, MCMP, MDC9, meltrin gamma, mKIAA0021, Mltng	a disintegrin and metalloproteinase domain 9 (meltrin gamma)	Q13443	Plasma Membrane	peptidase
ADORA2A	A2A ADENOSINE RECEPTOR, A2AAR, A2AR, ADENO, ADORA2, HA2AR, MGC93190, RDC8	adenosine A2a receptor	P29274	Plasma Membrane	G-protein coupled receptor
AFP	FETA, FETOPROTEIN ALPHA, HPAFP	alpha-fetoprotein	P02771	Extracellular Space	transporter
AGTR1	1810074K20Rik, AG2S, AGTR1A, AGTR1B, AI551199, Angiotensin ii 1a receptor, Angiotensin II receptor 1a, Angiotensin ii receptor type 1a, Angtr-1a, Angtr-1b, AT1, AT1A, At1a receptor, AT1AR, AT1B, AT1R, AT1RA, AT1RB, AT1RC, AT2R1, AT2R1A, AT2R1B, AT3, HAT1R, MGC37610	angiotensin II receptor, type 1	P30556	Plasma Membrane	G-protein coupled receptor
AGTR2	AT2, AT2-R, ATGR2	angiotensin II receptor, type 2	P50052	Plasma Membrane	G-protein coupled receptor
ALB	Alb-1, Alb1, ALBUMIN, Albumin 1, Albza, DKFZp779N1935, PRO0883, PRO1341, SA, SERUM ALBUMIN	albumin	P02768	Extracellular Space	transporter
ALCAM	AI853494, BEN, CD166, DM-GRASP, HB2, HCA, MEMD, MGC27910, MGC71733, MuSC, SALCAM, SC1	activated leukocyte cell adhesion molecule	Q13740	Plasma Membrane	other
ALK	ALK RECEPTOR, CD246, Tcrz	anaplastic lymphoma kinase (Ki-1)	Q9UM73	Plasma Membrane	kinase
ALOX15	12-Lipoxygenase, 12-LO, 12-LOX, 12/15 lo, 15-LIPOXYGENASE, 15-LO-1, 15-LOX-1, Alox12, Alox12l, L-12LO	arachidonate 15-lipoxygenase	P16050	Cytoplasm	enzyme
ANPEP	AMINOPEPTIDASE N, APM, APN, CD13, gp150, Kidney Aminopeptidase M, LAP1, p150, PEPN	alanyl (membrane) aminopeptidase (aminopeptidase N, aminopeptidase M, microsomal aminopeptidase, CD13, p150)	P15144	Plasma Membrane	peptidase
ANXA2	ANNEXIN II, ANNEXIN2, ANX2, ANX2L4, CAL1H, Calpactin-1 heavy chain, LIP2, LIPOCORTIN2, LPC2, LPC2D, P36, PAP-IV	annexin A2	P07355	Plasma Membrane	other
APOE	AD2, apoE3, ApoE4, APOEA, APOLIPOPROTEIN E, apoprotein, MGC1571	apolipoprotein E	P02649	Extracellular Space	transporter
APP	A beta 25-35, A BETA1-40, A-BETA 40, A-BETA 42, AAA, ABETA, ABETA1-42, ABPP, Abx-42, AD1, Adap, amyloid, AMYLOID BETA, AMYLOID BETA 40, AMYLOID BETA 40 HUMAN PROTEIN, AMYLOID BETA 42, AMYLOID BETA PEPTIDE 40, App alpha, APP695, APP770, APPI, appican, BETA AMYLOID, BETAAPP, C99, CTFgamma, CVAP, E030013M08Rik, Kpi-App, KPI/APP, Nexin II, P3, PN2, PreA4, PROTEASE NEXIN2	amyloid beta (A4) precursor protein (protease nexin-II, Alzheimer disease)	P05067	Plasma Membrane	other
ARRB1	1200006I17Rik, ARB1, ARR1, ARRESTIN BETA 1, BARRES, Beta1 Arrestin, G430100A01Rik	arrestin, beta 1	P49407	Cytoplasm	other
ASPH	2310005F16Rik, 3110001L23Rik, Aah, Aspartyl beta Hydroxylase, BAH, CASQ2BP1, cI-37, HAAH, Humbug, Jcn, JCTN, jumbug, JUNCTATE, JUNCTIN	aspartate beta-hydroxylase	Q12797	Cytoplasm	enzyme
ATP2A2	9530097L16Rik, ATP2B, DAR, DD, KIAA4195, MGC45367, mKIAA4195, Sarcoplasmic reticulum ca2+ atpase, SERCA2, SercaII	ATPase, Ca++ transporting, cardiac muscle, slow twitch 2	P16615	Cytoplasm	enzyme
ATP2B1	2810442I22Rik, Brain Calcium-Transporting Plasma Membrane Type ATPase Class 1 Isoform, CALCIUM PUMPING ATPASE, E130111D10Rik, PMCA1	ATPase, Ca++ transporting, plasma membrane 1	P20020	Plasma Membrane	enzyme
BAK1	BAK, BCL2L7, CDN1, MGC108627, N-Bak, N-BAK1	BCL2-antagonist/killer 1	Q16611	Cytoplasm	other
BAX	Bax zeta, Bcl2-associated X protein	BCL2-associated X protein	Q07812	Cytoplasm	other
BCL2	BCL-2B, BCL2 ALPHA, BCL2 BETA, Bcl2-2beta, C430015F12Rik, CED9, D630044D05Rik, D830018M01Rik, Ks-bcl-2, ORF16	B-cell CLL/lymphoma 2	P10415	Cytoplasm	other
BCL2L1	Bcl-X beta, BCL-XL, BCL-XL/S, BCL-XS, BCL2L, BCLX, MGC113803, MGC99998	BCL2-like 1	Q07817	Cytoplasm	other
BCL2L11	BAM, Bcl-xl, bcl2l11 biml isoform, bcl2l11 bims isoform, BIM, BIM GAMMA, BIMABCD, BIMACD, BIMAD, BIMEL, BIML, BIMS, BOD, BODL, LOC150819	BCL2-like 11 (apoptosis facilitator)	O43521	Cytoplasm	other
BDKRB2	B(2), B2, B2 RECEPTOR, B2BKR, B2BRA, B2R, BK-2, BK2R, Bkb2, BKR2, BRADYKININ RECEPTOR B2, BRB2, DKFZp686O088, KININ B2 RECEPTOR	bradykinin receptor B2	P30411	Plasma Membrane	G-protein coupled receptor
BIK	BBC1, Biklk, BIP1, BLK, BP4, NBK	BCL2-interacting killer (apoptosis-inducing)	Q13323	Cytoplasm	other
BMP6	D13Wsu115e, VGR, VGR1	bone morphogenetic protein 6	P22004	Extracellular Space	growth factor
BMP7	OP-1, osteogenic protein 1	bone morphogenetic protein 7 (osteogenic protein 1)	P18075	Extracellular Space	growth factor
BMPR1A	1110037I22Rik, ACVRLK3, ALK3, BMPR, BMPR-IA, SKR5	bone morphogenetic protein receptor, type IA	P36894	Plasma Membrane	kinase
BNIP3	MGC93043, NIP3	BCL2/adenovirus E1B 19kDa interacting protein 3	Q12983	Cytoplasm	other
BSG	5A11, 5F7, BASIGIN, basignin, BASIN, CD147, CD157, CE9, EMMPRIN, HAB18G, HT-7, M6, OK, Ox47R, TCSF	basigin (OK blood group)	P35613	Plasma Membrane	other
BTC	BETACELLULIN	betacellulin	P35070	Extracellular Space	growth factor
CA9	CAIX, Car9, MN, MN/CA9	carbonic anhydrase IX	Q16790	Nucleus	enzyme
CACNA1G	a1G, alpha-1G, Ca(V)T.1, CALCIUM CHANNEL ALPHA 1G, CaV3.1, Cav3.1d, LVA VOCC ALPHA1G, mKIAA1123, NBR13, [a]1G	calcium channel, voltage-dependent, alpha 1G subunit	O43497	Plasma Membrane	ion channel
CALCRL	CGRP type 1 receptor, CGRP-R1, CGRPR, CLR, CRLR, RATCRLR, RNCLR	calcitonin receptor-like	Q16602	Plasma Membrane	G-protein coupled receptor
CANX	1110069N15Rik, CALNEXIN, CNX, D11Ertd153e, IP90	calnexin	P27824	Cytoplasm	other
CAV1	CAV, CAVEOLIN, CAVEOLIN-1, MSTP085, VIP21	caveolin 1, caveolae protein, 22kDa	Q03135	Plasma Membrane	other
CCK	CCK8, CHOLECYSTOKININ, Cholecystokinin 8	cholecystokinin	P06307	Extracellular Space	other
CCKBR	CCK-B, CCK-BRI4SV, CCK2 RECEPTOR, CCK2R, CCKB/GASTRIN RECEPTOR, CHOLREC, GASR	cholecystokinin B receptor	P32239	Plasma Membrane	G-protein coupled receptor
CCL2	AI323594, GDCF-2, GDCF-2 HC11, HC11, HSMCR30, Immediate Early Serum Responsive JE Gene, JE, MCAF, MCP-1, MGC9434, PDGF-inducible gene, SCYA2, Sigje, SMC-CF	chemokine (C-C motif) ligand 2	P13500	Extracellular Space	cytokine
CCL3	G0S19-1, GOS19.1, L2g25b, LD78ALPHA, Mip, MIP-1-ALPHA, MIP-1A, MIP1-(A), Mnp, SCYA3	chemokine (C-C motif) ligand 3	P10147	Extracellular Space	cytokine
CCL5	D17S136E, MGC17164, MuRantes, RANTES, SCYA5, SISd, TCP228	chemokine (C-C motif) ligand 5	P13501	Extracellular Space	cytokine
CCL21	6CKBAC2, 6CKINE, ALP, Ccl21b, Ccl21c, CKb9, ECL, Exodus-2, MGC107632, MGC34555, Plt, SCYA21, Scya21b, Scya21c, SLC, TCA4	chemokine (C-C motif) ligand 21	O00585	Extracellular Space	cytokine
CCR5	AM4-7, CC-CKR-5, CCL4 RECEPTOR, CCL5 RECEPTOR, CD195, CKR-5, CMKBR5	chemokine (C-C motif) receptor 5	P51681	Plasma Membrane	G-protein coupled receptor
CD2	CD2R, Erythrocyte receptor, LFA-2, LFA-3 receptor, LFA3R, Ly-37, OX-34, SRBC, T11	CD2 antigen (p50), sheep red blood cell receptor	P06729	Plasma Membrane	transmembrane receptor
CD4	CD4 ANTIGEN, CD4 Receptor, CD4mut, L3T4, Ly-4, p55, W3/25	CD4 antigen (p55)	P01730	Plasma Membrane	transmembrane receptor
CD9	BA2, CD9 ANTIGEN, DRAP-27, GIG2, MIC3, MRP-1, P24	CD9 antigen (p24)	P21926	Plasma Membrane	other
CD14	CD14 ANTIGEN	CD14 antigen	P08571	Plasma Membrane	transmembrane receptor
CD22	A530093D23, Cd22-beta, Lyb-8, SIGLEC-2	CD22 antigen	P20273	Plasma Membrane	other
CD24	CD24A, Heat stable antigen, HSA, Ly-52, MGC93641	CD24 antigen (small cell lung carcinoma cluster 4 antigen)	P25063	Plasma Membrane	other
CD33	6430529G09Rik, CD33 ANTIGEN, FLJ00391, gp67, p67, SIGLEC-3	CD33 antigen (gp67)	P20138	Plasma Membrane	other
CD36	CD36 Antigen, FAT, FATTY ACID TRANSLOCASE, GP3B, GP4, GPIV, MGC91634, PASIV, PLATELET RECEPTOR FOR TYPE I COLLAGEN, SCARB3	CD36 antigen (collagen type I receptor, thrombospondin receptor)	P16671	Plasma Membrane	other
CD40	Bp50, CD40L, CD40L RECEPTOR, CDW40, GP39, HIGM1, IGM, IMD3, MGC9013, p50, T-BAM, TNFRSF5, TRAP	CD40 antigen (TNF receptor superfamily member 5)	P25942	Plasma Membrane	transmembrane receptor
CD44	AW121933, CD44 Antigen, CD44A, CD44E, CD44R, CD44S, CD44V, CD44V7, CDW44, ECMR-III, Epican, HERMES, Hermes antigen, IN, LHR, Ly-24, MC56, MDU2, MDU3, METAA, MGC10468, MIC4, MUTCH-I, Pgp-1, RHAMM	CD44 antigen (homing function and Indian blood group system)	P16070	Plasma Membrane	other
CD47	9130415E20Rik, AA407862, B430305P08Rik, CD47 ANTIGEN, CDw149, IAP, IAP4, Itgp, Locuslink 71587, MER6, MGC93490, OA3	CD47 antigen (Rh-related antigen, integrin-associated signal transducer)	Q08722	Plasma Membrane	other
CD59	Cd59a, Cd59b, MGC2354, MIC11, MIN1, MIN2, MIN3, MSK21, PROTECTIN	CD59 antigen p18-20 (antigen identified by monoclonal antibodies 16.3A5, EJ16, EJ30, EL32 and G344)	P13987	Plasma Membrane	other
CD68	CD68 ANTIGEN, gp110, MACROSIALIN, SCARD1	CD68 antigen	P34810	Plasma Membrane	other
CD80	B7, B7-1, B7.1, Cd28l, CD28LG, CD28LG1, CD80 Antigen, LAB7, Ly-53, MIC17, TS/A-1	CD80 antigen (CD28 antigen ligand 1, B7-1 antigen)	P33681	Plasma Membrane	transmembrane receptor
CD81	S5.7, TAPA1	CD81 antigen (target of antiproliferative antibody 1)	P60033	Plasma Membrane	other
CD82	4F9, C33, C33 antigen, GR15, IA4, KAI1, Kangai1, R2, SAR2, ST6	CD82 antigen	P27701	Plasma Membrane	other
CD86	B7, B7-2, B70, Cd28l2, CD28LG2, CD86 ANTIGEN, CLS1, LAB72, Ly-58, MB7, MGC34413, TS/A-2	CD86 antigen (CD28 antigen ligand 2, B7-2 antigen)	P42081	Plasma Membrane	transmembrane receptor
CD97	DAF RECEPTOR, TM7LN1	CD97 antigen	P48960	Plasma Membrane	G-protein coupled receptor
CD151	GP27, p27, PETA-3, SFA-1	CD151 antigen	P48509	Plasma Membrane	other
CD40LG	CD154, CD40 LIGAND, CD40L, GP39, hCD40L, HIGM1, IGM, IMD3, Ly-62, T-BAM, TNFSF5, TRAP	CD40 ligand (TNF superfamily, member 5, hyper-IgM syndrome)	P29965	Extracellular Space	cytokine
CDC42	CDC42HS, CELLULAR GROWTH REGULATING PROTEIN, G25K	cell division cycle 42 (GTP binding protein, 25kDa)	P50290	Cytoplasm	enzyme
CDH1	Arc-1, Cadherin 1, CDHE, CSEIL, E-CADHERIN, E-CADHERIN 120 KDA, ECAD, LCAM, Um, UVO, uvomorulin	cadherin 1, type 1, E-cadherin (epithelial)	P12830	Plasma Membrane	other
CDH2	CDHN, N-CADHERIN, NCAD	cadherin 2, type 1, N-cadherin (neuronal)	P19022	Plasma Membrane	other
CDH3	Cadp, CDHP, HJMD, P-CADHERIN, PCAD	cadherin 3, type 1, P-cadherin (placental)	P22223	Plasma Membrane	other
CDH4	AW120700, CAD4, CADHERIN 4, FLJ22202, FLJ40547, R-CADHERIN, RCAD	cadherin 4, type 1, R-cadherin (retinal)	P55283	Plasma Membrane	other
CDH5	7B4, AA408225, CADHERIN5, CD144, Ve Cad2, VE-Cad, VE-CADHERIN, VEC	cadherin 5, type 2, VE-cadherin (vascular epithelium)	P33151	Plasma Membrane	other
CDH13	4932416G01Rik, CDHH, Cdht, H-cadherin, Heart-cadherin, MGC93172, T-cadherin, Tcad, Truncated-cadherin	cadherin 13, H-cadherin (heart)	P55290	Plasma Membrane	other
CDH17	Bill cadherin, CDH16, HPT-1, HPT-1/LI	cadherin 17, LI cadherin (liver-intestine)	Q12864	Plasma Membrane	transporter
CEACAM3	CD66D, CEA, CGM1, RATCEAA	carcinoembryonic antigen-related cell adhesion molecule 3	P40198	Plasma Membrane	other
CEACAM5	CD66E, CEA, DKFZp781M2392	carcinoembryonic antigen-related cell adhesion molecule 5	P06731	Plasma Membrane	other
CEACAM6	CD66C, CEAL, NCA	carcinoembryonic antigen-related cell adhesion molecule 6 (non-specific cross reacting antigen)	P40199	Plasma Membrane	other
CGA	aGSU, Alpha, ALPHA GONADOTROPIN, ALPHA GSU, alphaSU, CG-ALPHA, Common alpha, FSH ALPHA, FSHA, GLYCOPROTEIN HORMONE ALPHA SUBUNIT, Gonadotropin, Gonadotropin Alpha, Gonadotropin alpha subunit, GPHa, GPHA1, GPHALPHA, HCG, HCG ALPHA, Lh Alpha, LH AND FSH COMMON ALPHA SUBUNIT, LHA, MGC107283, Pituitary Glycoprotein Hormone alpha subunit, TSH ALPHA, TSHA	glycoprotein hormones, alpha polypeptide	P01215	Extracellular Space	other
CLN3	AI323623, BTS, MGC94583	ceroid-lipofuscinosis, neuronal 3, juvenile (Batten, Spielmeyer-Vogt disease)	Q13286	Cytoplasm	other
CNTF	HCNTF, MGC41235	ciliary neurotrophic factor	P26441	Extracellular Space	cytokine
COL18A1	COLLAGEN TYPE XVIII, Collagen type xviii alpha1, ENDOSTATIN, KNO	collagen, type XVIII, alpha 1	P39060	Extracellular Space	other
COL1A1	aa 694-711, ALPHA 1(I) COLLAGEN, Alpha1 type i collagen, Alpha1 Type I Procollagen, Alpha1-1 Collagen, COL1, Cola-1, COLIA1, Collagen alpha1, COLLAGEN ALPHA1(I), COLLAGEN I ALPHA1, COLLAGEN TYPE I ALPHA 1, COLLAGEN TYPE I PRO ALPHA 1, Collagen Type1 Alpha1, Mov-13, OI4, PREPRO COLLAGEN ALPHA1(I), Procollagen alpha 1(i), Procollagen alpha1 (1), Procollagen alpha1 type I, Type I (alpha 1) procollag…	collagen, type I, alpha 1	P02452	Extracellular Space	other
COL1A2	ALPHA2(I) COLLAGEN, COLA2, COLLAGEN ALPHA2 TYPE1, COLLAGEN ALPHA2(I), COLLAGEN TYPE I PRO ALPHA 2, COLLAGEN TYPE1 ALPHA2, OI4, oim, Pro-alpha2(i)collagen, PROCOLLAGEN ALPHA2(I), Procollagen type 1, prepro-alpha2 chain	collagen, type I, alpha 2	P08123	Extracellular Space	other
COL4A3	alpha3(IV), Collagen Type IV alpha3, Goodpasture antigen, TUMSTATIN, [a]3(IV)	collagen, type IV, alpha 3 (Goodpasture antigen)	Q01955	Extracellular Space	other
CR2	C3DR, CD21, CD35, Cr-1, EBV receptor, sCR1	complement component (3d/Epstein Barr virus) receptor 2	P20023	Plasma Membrane	transmembrane receptor
CRH	CRF, Crf2, Crf4, Crh-41, Gm1347	corticotropin releasing hormone	P06850	Extracellular Space	other
CSF2	Csfgm, GM-CSF, NIF	colony stimulating factor 2 (granulocyte-macrophage)	P04141	Extracellular Space	cytokine
CSF3	CSFG, G-CSF, MGC45931	colony stimulating factor 3 (granulocyte)	P09919	Extracellular Space	cytokine
CSK	p50 Csk	c-src tyrosine kinase	P41240	Cytoplasm	kinase
CSPG2	5430420N07Rik, 9430051N09, CHONDROITIN SULFATE PROTEOGLYCAN, DKFZp686K06110, hdf, NG2, PG-M(V0), PG-M(V1), VERSICAN, Versican V1, Versican V2	chondroitin sulfate proteoglycan 2 (versican)	P13611	Extracellular Space	other
CTGF	AMPHIROGULIN, CCN2, CTGRP, Fisp12, Hcs24, IGFBP-RP2, IGFBP8, MGC102839, NOV2	connective tissue growth factor	P29279	Extracellular Space	growth factor
CTNNB1	Armadillo, BETA-CATENIN, CATENIN BETA, CATNB, CTNNB	catenin (cadherin-associated protein), beta 1, 88kDa	P35222	Nucleus	transcription regulator
CTSD	CATD, CATHEPSIN D, CD, CPSD, LOC196214, MGC2311	cathepsin D (lysosomal aspartyl protease)	P07339	Cytoplasm	peptidase
CTSL	1190035F06Rik, CATHEPSIN L, CATHESPIN L, CATHL, CATL, fs, MEP, nkt	cathepsin L	P07711	Cytoplasm	peptidase
CX3CL1	AB030188, ABCD-3, C3Xkine, CX3C, CX3CL, CX3CR1, CXC3, CXC3 CHEMOKINE PRECURSOR, CXC3C, D8Bwg0439e, FK, FKN, FRACTALKINE, NEUROTACTIN, NTN, NTT, SCYD1	chemokine (C-X3-C motif) ligand 1	P78423	Extracellular Space	cytokine
CXADR	2610206D03Rik, AU016810, CAR, CAR VIRUS RECEPTOR, Car1, Car2, CAR2/7, CAR3/7, CAR4/7, COXSACKIE VIRUS AND ADENOVIRUS RECEPTOR, HCAR, MCAR, MGC109536	coxsackie virus and adenovirus receptor	P78310	Plasma Membrane	G-protein coupled receptor
CXCL1	GRO ALPHA, GRO1, GROA, MGSA, MGSA alpha, MGSA-a, NAP-3, SCYB1	chemokine (C-X-C motif) ligand 1 (melanoma growth stimulating activity, alpha)	P09341	Extracellular Space	cytokine
CXCL2	CINC-2a, GRO BETA, Gro-alpha, GRO2, GROb, MGSA beta, MGSA-b, MIP-2, MIP2 ALPHA, MIP2A, Scyb, SCYB2	chemokine (C-X-C motif) ligand 2	P19875	Extracellular Space	cytokine
CXCL9	CMK, crg-10, Humig, MGC105312, MIG, SCYB9	chemokine (C-X-C motif) ligand 9	Q07325	Extracellular Space	cytokine
CXCL10	C7, CRG-2, GAMMA-IFN INDUCIBLE EARLY RESPONSE GENE, gIP-10, IFI10, INP10, IP-10, mob-1, SCYB10, SMALL INDUCIBLE CYTOKINE SUBFAMILY B (Cys-X-Cys), MEMBER 10	chemokine (C-X-C motif) ligand 10	P02778	Extracellular Space	cytokine
CXCL12	chemokine, hIRH, PBSF, PBSF/SDF-1, SCYB12, SDF-1, SDF-1A, SDF1 ALPHA, SDF1B, stromal cell-derived factor 1, TLSF, TLSF-a, TLSF-b, TPAR1	chemokine (C-X-C motif) ligand 12 (stromal cell-derived factor 1)	P48061	Extracellular Space	cytokine
CYP1A1	AHH, AHRR, CP11, CYP1, Cyp45c, Cypc45c, CYPIA1, Cytochrome p1-450, CYTOCHROME P4501A1, P-450MC, P1-450, p450 1A1, P450-1, P450-C, P450-P1, P450DX, P450MT2	cytochrome P450, family 1, subfamily A, polypeptide 1	P04798	Cytoplasm	enzyme
CYR61	CCN1, GIG1, IGFBP10, MGC93040	cysteine-rich, angiogenic inducer, 61	O00622	Extracellular Space	other
DAF	CD55, CR, Daf a GPI, Daf-GPI, Daf1, Decay accelerating factor-1, GPI-DAF, TC	decay accelerating factor for complement (CD55, Cromer blood group system)	P08174	Plasma Membrane	other
DAG1	156DAG, A3a, AGRNR, ALPHA DG, ALPHA DYSTROGLYCAN, BETA DYSTROGLYCAN, D9Wsu13e, DAG, DG, Dystroglycan, Dystrophin-associated glycoprotein-1	dystroglycan 1 (dystrophin-associated glycoprotein 1)	Q14118	Plasma Membrane	transmembrane receptor
DCN	Bone proteoglycan II, DC, DECORIN, DSPG2, MGC94682, PG40, PGII, PGS2, SLRR1B	decorin	P07585	Extracellular Space	other
DLG5	4933429D20Rik, KIAA0583, mKIAA0583, PDLG	discs, large homolog 5 (Drosophila)	Q8TDM6	Plasma Membrane	other
DNASE1	DNASEI, DNL1, DRNI, FLJ38093, MGC108543	deoxyribonuclease I	P24855	Extracellular Space	enzyme
DPP4	ADABP, ADCP2, CD26, DPPIV, THAM, TP103	dipeptidylpeptidase 4 (CD26, adenosine deaminase complexing protein 2)	P27487	Plasma Membrane	peptidase
DRD2	D2, D2 dopamine receptor, D2DR, D2L, D2R, D2S, DOPAMINE D2 RECEPTOR, Dr2, Drd2l	dopamine receptor D2	P14416	Plasma Membrane	G-protein coupled receptor
EDN1	BIG ENDOTHELIN1, ENDOTHELIN-1, ET-1, preproET	endothelin 1	P05305	Extracellular Space	other
EDN3	ET3, ls, MGC15067, MGC61498	endothelin 3	P14138	Extracellular Space	other
EFNA1	B61, ECKLG, EFL-1, EPGL1, EPHRIN A1, Epl1, EPLG1, LERK-1, TNFAIP4	ephrin-A1	P20827	Plasma Membrane	other
EFNB1	Cek5-L, CFND, CFNS, EFL-3, Elk-L, EPHRIN-B1, Epl2, EPLG2, LERK-2, MGC8782, Stra1	ephrin-B1	P98172	Plasma Membrane	other
EGF	URG	epidermal growth factor (beta-urogastrone)	P01133	Extracellular Space	growth factor
EGFR	EGF RECEPTOR, EGFRec, ER2, ERBB, ERBB1, Errp, HER1, mENA, wa-2, Wa5	epidermal growth factor receptor (erythroblastic leukemia viral (v-erb-b) oncogene homolog, avian)	P00533	Plasma Membrane	kinase
ELK1	ELK, p62TCF, TCF/ELK	ELK1, member of ETS oncogene family	P19419	Nucleus	transcription regulator
ENG	CD105, END, ENDOGLIN, HHT1, ORW, ORW1, S-endoglin	endoglin (Osler-Rendu-Weber syndrome 1)	P17813	Plasma Membrane	other
EPB41L3	4.1B, DAL-1, EPB4.1L3, KIAA0987, NBL3	erythrocyte membrane protein band 4.1-like 3	Q9Y2J2	Plasma Membrane	other
EPHB2	CEK5, DRT, Eph receptor b2, Ephb1, Ephrin receptor protein-tyrosine kinase b2, EPHT3, EPTH3, ERK, ETECK, Hek5, MGC87492, NAF2, Nuk, Prkm5, Qek5, Sek3, Tyro5	EPH receptor B2	P29323	Plasma Membrane	kinase
EPHX1	Eph-1, EPHX, EPHX1 E1B, EPOX, Epoxide Hydrolase, MEH, MEH8	epoxide hydrolase 1, microsomal (xenobiotic)	P07099	Cytoplasm	peptidase
ERBB2	C-ERBB2, c-neu, EGFR2, ERBB2 RECEPTOR, HER-2, HER2/NEU, mKIAA3023, NEU, NGL, p185erbb2, p185HER2, P185NEU, TKR1	v-erb-b2 erythroblastic leukemia viral oncogene homolog 2, neuro/glioblastoma derived oncogene homolog (avian)	P04626	Plasma Membrane	kinase
EREG	EPIREGULIN, ER, MGC36144	epiregulin	O14944	Extracellular Space	growth factor
ESR1	Alpha estrogen receptor, DKFZp686N23123, E/F ER ALPHA, ER, Er alpha (46 kDa isoform), ER66, ERA, ERALPHA, ER[a], ESR, ESRA, ESTR, ESTRA, ESTROGEN RECEPTOR ALPHA, ESTROGEN RECEPTOR1, major ORF, NR3A1, RNESTROR, TERP-1	estrogen receptor 1	P03372	Nucleus	ligand-dependent nuclear receptor
F2	ALPHA-THROMBIN, Cf-2, DCP, FII, Meizothrombin Des-Fragment 1, PROTHROMBIN, PT, THROMBIN	coagulation factor II (thrombin)	P00734	Extracellular Space	peptidase
[truncated: 323 more rows]
